# Supplementary material for: Submicroscopic and Asymptomatic Plasmodium Parasitaemia Associated with Significant Risk of Anaemia in Papua, Indonesia
Source: PLoS One. 2016 Oct 27;11(10):e0165340. doi: 10.1371/journal.pone.0165340 (PMC5082812; doi:10.1371/journal.pone.0165340)
Supplement: S1 Data — (CSV) [file pone.0165340.s001.csv]

indid	age	sex	bednet	Ethnic	fever1m	preg	g6pd	Asexual	pct	gampct	Hb	Tempgr	Fever24	PF_PCR	PV_PCR	PO_PCR	PM_PCR	Species_PCR
IND1-1	34	2	0	2	0	0	1	1	171	0	8	0	0	1	1	0	0	5
IND1-3	18	2	1	3	0	0	1	0	0	0	11.1	0	0					99
IND1-4	0.666666667	1	1	3	0	0	1	0	0	0	13.7	0	0	0	0	0	0	0
IND10-1	49	1	0	3	0	0	1	0	0	0	13	0	0	1	1	0	0	5
IND10-2	42	2	0	3	0	0	1	0	0	0	12.9	0	0					99
IND10-3	21	1	0	3	0	0	1	4	450	0	12	0	0	0	0	0	1	4
IND10-4	17	1	0	3	0	0	1	0	0	0	11.4	0	0	1	1	0	0	5
IND10-5	15	1	0	3	0	0	1	1	75	0	14.3	0	0	0	1	0	0	2
IND10-7	9	1	0	3	0	0	1	0	0	0	7.4	0	0					99
IND100-1	38	2	0	1	0	0	1	0	0	0	12.5	0	0	0	0	0	0	0
IND100-2	13	1	0	1	0	0	1	0	0	0	12.9	0	0	0	1	0	0	2
IND100-3	8	1	0	1	0	0	1	0	0	0	10	0	0	0	1	0	0	2
IND101-1	40	2	0	1	0	0	1	0	0	0	10.6	0	0	0	0	0	0	0
IND101-2	29	1	0	1	0	0	1	0	0	0	14.6	0	0	1	0	0	0	1
IND102-1	34	1	0	1	0	0	1	0	0	0	12.6	0	0	1	0	0	0	1
IND102-2	28	2	0	1	0	0	1	0	0	0	9.2	0	0	1	0	0	0	1
IND102-4	2	1	0	1	0	0	1	2	5712	0	12.4	0	0					99
IND102-5	1	2	0	1	0	0	1	0	0	0	10.9	0	0	0	0	0	0	0
IND103-1	21	2	0	1	0	0	1	0	0	0	12.8	0	0	0	0	0	0	0
IND103-3	1.5	2	0	1	0	0	1	0	0	0	7.7	0	0	0	0	0	0	0
IND103-4	23	2	0	1	0	0	1	0	0	0	18.6	0	1	0	0	0	0	0
IND103-5	16	2	0	1	0	0	1	0	0	0	6.9	0	0	1	0	0	0	1
IND104-1	30	1	0	1	0	0	1	0	0	0	16	0	0	0	0	0	0	0
IND104-2	28	2	0	1	0	0	1	0	0	0	19.3	0	0	0	1	0	0	2
IND104-3	10	1	0	1	0	0	1	2	481	0	13	0	0					99
IND104-4	6	2	0	1	0	0	1	0	0	0	10.8	0	0	0	0	0	0	0
IND104-5	1	2	0	1	0	0	1	0	0	0	8.9	0	0	0	0	0	0	0
IND105-1	35	2	0	1	0	0	1	0	0	0	14.3	0	0	0	0	0	0	0
IND105-2	11	1	0	1	0	0	1	0	0	0	10.9	0	0	0	0	0	0	0
IND105-3	4	2	0	1	0	0	1	0	0	0	11.9	0	0	0	0	0	0	0
IND106-1	55	2	0	1	0	0	1	0	0	0	13.8	0	0	0	0	0	0	0
IND107-1	30	2	1	1	0	0	1	0	0	0	10.8	0	0	0	0	0	0	0
IND107-6	4	2	1	1	0	0	1	0	0	0	12	0	0	0	0	0	0	0
IND107-7	52	2	1	1	0	0	1	0	0	0	9	0	0	0	1	0	0	2
IND108-1	32	1	0	1	0	0	1	0	0	0	10.6	0	0	0	1	0	0	2
IND108-3	16	2	1	1	0	0	1	0	0	0	12.5	0	0	1	0	0	0	1
IND108-4	14	2	1	1	0	0	1	0	0	0	9.7	0	0	1	0	0	0	1
IND108-5	23	2	1	1	0	0	1	0	0	0	11.6	0	0	0	0	0	0	0
IND108-6	17	1	1	1	0	0	1	0	0	0	12.5	0	0	1	0	0	0	1
IND108-7	40	1	1	1	0	0	1	0	0	0	10.9	0	0	0	0	0	0	0
IND109-1	32	2	1	1	0	0	1	0	0	0	11.1	0	0	0	1	0	0	2
IND11-1	42	2	1	3	0	0	1	0	0	0	12.7	0	0	0	0	0	0	0
IND11-2	17	1	1	3	0	0	1	0	0	0	13.3	0	0					99
IND110-1	31	1	0	3	0	0	1	0	0	0	16.2	0	0	0	1	0	0	2
IND110-2	28	2	0	3	0	1	1	0	0	0	11.7	0	0	0	0	0	0	0
IND111-1	25	1	0	3	1	0	1	0	0	0	14.1	1	1	0	0	0	0	0
IND112-1	25	2	0	3	0	0	1	0	0	0	13.5	0	0	0	1	0	0	2
IND113-1	37	2	0	1	0	0	1	0	0	0	11.6	0	0	1	1	0	0	5
IND113-3	15	2	0	1	0	0	1	0	0	0	14.4	0	0	0	0	0	0	0
IND113-4	10	2	0	1	0	0	1	0	0	0	13.6	0	0	0	0	0	0	0
IND113-5	10	2	0	1	0	0	1	2	372	0	13.6	0	0					99
IND113-6	2	1	0	1	0	0	1	0	0	0	9.7	0	0	0	0	0	0	0
IND113-7	0.583333333	2	0	1	0	0	9	0	0	0	999	0	0					99
IND114-1	28	2	1	1	0	0	1	0	0	0	13	0	0	0	0	0	0	0
IND114-3	14	2	1	1	0	0	1	0	0	0	13	0	0					99
IND114-4	12	2	1	1	0	0	1	1	1260	0	14.6	0	0					99
IND114-6	6	2	1	1	0	0	1	2	11968	0	11.4	0	0					99
IND114-7	15	1	1	1	0	0	1	0	0	0	15.3	0	0	0	1	0	0	2
IND115-1	58	1	1	3	0	0	1	0	0	0	13.7	0	0	0	0	0	0	0
IND115-2	57	2	1	3	0	0	1	0	0	0	18.6	0	0	0	0	0	0	0
IND115-3	32	2	1	3	0	0	1	0	0	0	11.6	0	1	0	0	0	0	0
IND116-1	29	2	0	2	0	0	1	0	0	0	13.7	0	0	1	0	0	0	1
IND116-2	42	1	0	2	0	0	1	0	0	0	16.1	0	0	0	1	0	0	2
IND116-3	9	2	0	2	0	0	1	0	0	0	12.1	0	0	1	0	0	0	1
IND116-4	6	1	0	2	0	0	1	0	0	0	11.7	0	0	0	0	0	0	0
IND117-1	50	2	0	3	0	0	1	0	0	0	13.7	0	0	0	0	0	0	0
IND117-3	28	2	0	3	0	0	1	0	0	0	13.1	0	0	0	0	0	0	0
IND117-4	26	2	0	3	0	0	1	0	0	0	13.7	0	0	1	0	0	0	1
IND117-5	25	2	0	3	0	0	1	0	0	0	15.1	0	0	0	0	0	0	0
IND117-6	26	1	0	3	0	0	1	0	0	0	17.2	0	0	0	0	0	0	0
IND118-1	35	1	1	1	0	0	1	0	0	0	9.8	0	0	1	0	0	0	1
IND118-4	14	1	1	1	0	0	1	0	0	0	12.3	0	0	0	1	0	0	2
IND118-5	13	2	1	1	0	0	1	1	108	0	12.4	0	0	1	0	0	0	1
IND119-1	45	1	1	1	0	0	1	0	0	0	10.3	0	0	1	0	0	0	1
IND119-10	12	1	1	1	0	0	1	0	0	0	12.2	0	0	0	0	0	0	0
IND119-2	35	2	1	1	0	0	1	0	0	0	16.1	0	0	0	0	0	0	0
IND119-4	16	2	1	1	0	0	1	0	0	0	11.8	0	0	0	0	0	0	0
IND119-5	18	2	1	1	0	0	1	0	0	0	15.1	0	0	0	0	0	0	0
IND119-6	14	1	1	1	0	0	1	0	0	0	12	0	0	1	1	0	0	5
IND119-7	12	1	1	1	0	0	1	0	0	0	12.9	0	0	1	0	0	0	1
IND119-8	8	2	1	1	0	0	1	0	0	0	13.4	0	0	0	1	0	0	2
IND119-9	3	2	1	1	0	0	1	0	0	0	15.4	0	0					99
IND12-1	46	1	1	3	0	0	1	0	0	0	14.4	0	0	0	0	0	0	0
IND12-2	31	2	1	3	0	0	1	1	300	0	20	0	0	1	0	0	0	1
IND12-3	8	2	1	3	1	0	1	0	0	0	12.2	0	0					99
IND12-4	5.083333333	2	1	3	0	0	1	0	0	0	12.9	0	0	0	0	0	0	0
IND120-1	55	2	0	1	0	0	1	0	0	0	9.9	0	0	0	0	0	0	0
IND120-2	36	1	0	1	0	0	1	0	0	0	13.7	0	0	0	0	0	0	0
IND120-3	25	2	0	1	0	0	1	0	0	0	11	0	0	0	0	0	0	0
IND120-4	5	1	0	1	0	0	1	0	0	0	13.7	0	0	0	0	0	0	0
IND120-5	0.083333333	1	0	1	0	0	9	0	0	0	999	0	0					99
IND120-6	57	2	0	1	0	0	1	0	0	0	10.9	0	0	0	0	0	1	4
IND120-7	38	2	0	1	0	0	1	0	0	0	13.4	0	0	0	0	0	1	4
IND121-1	32	1	0	1	0	0	1	0	0	0	12.6	0	0	0	0	0	0	0
IND122-1	24	2	0	3	0	0	1	0	0	0	12.8	0	0	0	1	0	0	2
IND122-3	3	1	0	1	0	0	1	0	0	0	15.2		0					99
IND122-4	13	2	0	1	0	0	1	0	0	0	13.4	0	0	0	0	0	0	0
IND122-5	14	2	0	1	0	0	1	0	0	0	11.4	0	0	1	1	0	0	5
IND123-1	50	2	0	1	0	0	1	0	0	0	13.3	0	0	0	0	0	0	0
IND123-2	66	1	0	1	0	0	1	0	0	0	15.1	0	0	0	0	0	0	0
IND123-3	23	1	0	1	0	0	1	0	0	0	13.9	0	0	0	0	0	0	0
IND123-6	13	2	0	1	0	0	1	0	0	0	12.5	0	0	0	1	0	0	2
IND124-1	50	1	0	3	0	0	1	0	0	0	17.8	0	0	0	0	0	0	0
IND124-4	10	2	0	3	0	0	1	0	0	0	16.8	0	0	0	0	0	0	0
IND124-5	1	2	0	3	0	0	9	0	0	0	999	0	0					99
IND125-1	28	2	0	3	0	0	1	0	0	0	11.7	0	0	0	0	0	0	0
IND125-3	7	1	0	3	0	0	1	0	0	0	13.3	0	0	0	0	0	0	0
IND125-4	0.083333333	2	0	3	0	0	9	2	3825	0	999		0					99
IND126-1	44	2	0	3	0	0	1	0	0	0	13.9	0	0	0	0	0	0	0
IND126-3	14	1	0	3	0	0	1	0	0	0	14.2	0	0	0	0	0	0	0
IND127-1	78	1	0	3	0	0	1	0	0	0	14.1	0	0	0	1	0	0	2
IND127-2	61	2	0	3	0	0	1	0	0	0	11.4	0	0	0	0	0	0	0
IND128-1	30	1	0	3	0	0	1	0	0	0	17	0	0	0	1	0	0	2
IND128-2	24	2	0	3	0	0	1	0	0	0	12.1	0	0	0	1	0	0	2
IND128-3	4	2	0	3	0	0	1	0	0	0	12.7	0	0	0	0	0	0	0
IND128-4	2	2	0	3	1	0	1	0	0	0	8.3	0	0	1	0	0	0	1
IND129-1	25	2	0	1	0	0	1	0	0	0	10	0	0	0	1	0	0	2
IND13-1	35	2	0	3	0	0	1	0	0	0	5.1	0	0	1	0	0	0	1
IND13-3	12	2	0	3	0	0	1	4	112.5	0	11.5	0	0	1	0	0	1	5
IND13-4	11	2	0	3	0	0	1	4	187.5	0	11.3	0	0					99
IND13-5	10	1	0	3	0	0	1	0	0	0	10.9	0	0	0	0	0	0	0
IND13-6	3.333333333	2	0	3	0	0	1	2	1012.5	0	7.8	0	0	1	1	0	0	5
IND130-1	31	1	0	3	0	0	1	0	0	0	15.8	0	0	0	0	0	0	0
IND130-2	26	2	0	3	0	0	1	0	0	0	12.1	0	0	0	0	0	0	0
IND130-3	54	2	0	3	0	0	1	0	0	0	13.9	0	0					99
IND131-1	24	2	0	3	0	0	1	0	0	0	14.2	0	0	0	0	0	0	0
IND132-1	70	2	0	3	0	0	1	0	0	0	14.4	0	0	0	1	0	0	2
IND132-2	34	2	0	3	0	0	1	0	0	0	12.1	0	0	0	0	0	0	0
IND132-4	11	1	0	3	0	0	1	0	0	0	12.7	0	0	0	1	0	0	2
IND132-5	8	1	0	3	0	0	1	0	0	0	14.3	0	0	0	0	0	0	0
IND132-6	7	1	0	3	0	0	1	0	0	0	12.6	0	0	0	0	0	0	0
IND132-7	4	1	0	3	0	0	1	0	0	0	12.6	0	0	0	0	0	0	0
IND132-8	0.75	1	0	3	0	0	9	0	0	0	999	0	0					99
IND133-1	41	1	0	3	0	0	1	0	0	0	16.2	0	0	1	1	0	0	5
IND133-2	42	2	0	3	0	0	1	0	0	0	11.9	0	0	0	1	0	0	2
IND133-3	15	2	0	3	0	0	1	0	0	0	12.6	0	0	0	0	0	0	0
IND133-4	12	1	0	3	0	0	1	0	0	0	12.7	0	0	0	1	0	0	2
IND133-5	9	1	0	3	0	0	1	0	0	0	11.7	0	0	0	0	0	0	0
IND134-1	30	2	0	3	0	0	1	0	0	0	15.1	0	0	0	0	0	0	0
IND134-3	7	2	0	2	0	0	1	0	0	0	12.8	0	0	0	0	0	0	0
IND135-1	24	2	1	3	0	0	1	0	0	0	14	0	0	0	0	0	0	0
IND135-3	1	1	1	1	0	0	1	0	0	0	8.8	0	0	0	0	0	0	0
IND135-4	2	1	1	1	0	0	1	0	0	0	11.3	0	0	0	0	0	0	0
IND136-1	28	2	0	1	0	0	1	0	0	0	13.5	0	0	0	1	0	0	2
IND136-3	8	2	0	1	0	0	1	0	0	0	13.1	0	0	0	0	0	0	0
IND137-1	58	1	0	1	0	0	1	0	0	0	14.8	0	0	0	0	0	0	0
IND138-1	32	2	0	3	0	0	1	0	0	0	16.8	0	0	0	0	0	0	0
IND138-3	13	2	0	3	0	0	1	0	0	0	15.3	0	0					99
IND138-4	12	1	0	3	0	0	1	0	0	0	14.8	0	0	0	1	0	0	2
IND138-5	11	2	0	3	0	0	1	0	0	0	17.2	0	0	0	0	0	0	0
IND138-6	7	1	0	3	0	0	1	0	0	0	13.2	0	0	0	0	0	0	0
IND139-1	24	2	0	3	0	0	1	0	0	0	13.5	0	0	0	0	0	0	0
IND139-3	3	1	0	3	0	0	1	1	3525	1725	9.9	0	0	1	0	0	0	1
IND14-1	41	1	0	3	1	0	1	0	0	0	12.2	0	0	0	0	0	0	0
IND14-2	37	2	0	3	0	0	1	0	0	0	13.9	0	0	0	0	0	0	0
IND14-3	12	2	0	3	0	0	1	0	0	0	14.4	0	0	0	1	0	0	2
IND14-4	9	2	0	3	0	0	1	0	0	0	13	0	0					99
IND14-5	4	2	0	3	0	0	1	0	0	0	13.3	0	0	0	0	0	0	0
IND140-1	54	2	0	3	0	0	1	0	0	0	8.2	0	0	1	0	0	0	1
IND140-2	55	1	0	3	0	0	1	0	0	0	16.6	0	0	0	0	0	0	0
IND141-1	34	2	0	3	0	0	1	0	0	0	13.5	0	0	0	0	0	0	0
IND141-3	3.833333333	1	0	3	0	0	1	0	0	0	12.2	0	0	0	1	0	0	2
IND141-4	1.916666667	2	0	3	0	0	1	0	0	0	10.6	0	0	0	0	0	0	0
IND142-1	18	2	0	3	0	0	1	0	0	0	14.9	0	0	0	0	0	0	0
IND142-3	1	1	0	3	0	0	1	0	0	0	9.5	0	0	0	0	0	0	0
IND143-1	40	2	0	3	0	0	1	0	0	0	13.2	0	0	0	0	0	0	0
IND143-2	25	1	0	3	0	0	1	0	0	0	17.3	0	0	0	0	0	0	0
IND143-3	13	1	0	3	0	0	1	0	0	0	17.2	0	0	0	0	0	0	0
IND143-4	24	2	0	3	0	0	1	0	0	0	13.8	0	0	0	1	0	0	2
IND144-1	29	2	0	3	0	0	1	0	0	0	12.3	0	0	0	0	0	0	0
IND144-3	3.833333333	1	0	3	0	0	1	0	0	0	15.9	0	0					99
IND145-1	32	2	0	3	0	0	1	0	0	0	14.5	0	0	0	0	0	0	0
IND145-3	11	1	0	3	0	0	1	0	0	0	13.7	0	0	0	0	0	0	0
IND145-4	5	2	0	3	0	0	1	0	0	0	14.3	0	0	0	0	0	0	0
IND146-1	34	2	1	2	0	0	1	0	0	0	7.9	0	0	0	0	0	0	0
IND146-10	30	1	1	1	0	0	1	0	0	0	15.3	0	0	0	0	0	0	0
IND146-3	10	2	1	1	0	0	1	2	75	0	13.6	0	0	0	1	0	0	2
IND146-4	6	1	1	1	1	0	1	0	0	0	10.6	0	0	0	0	0	0	0
IND146-5	14	1	1	1	0	0	1	0	0	0	16.7	0	0					99
IND146-6	19	2	1	2	0	0	1	0	0	0	11.2	0	0	0	0	0	0	0
IND146-7	23	2	1	2	0	0	1	0	0	0	9.6	0	0	1	1	0	0	5
IND146-8	19	2	1	2	0	0	1	0	0	0	10.8	0	0	0	0	0	0	0
IND146-9	3	1	1	2	0	0	1	2	150	0	11.6	0	0	0	1	0	0	2
IND147-1	53	1	0	3	0	0	1	0	0	0	17.6	0	0	0	1	0	0	2
IND147-2	48	2	0	3	0	0	1	0	0	0	12.6	0	0	0	0	0	0	0
IND147-3	20	2	0	3	0	0	1	0	0	0	14.1	0	0	0	0	0	0	0
IND148-1	30	2	0	3	0	0	1	0	0	0	14.3	0	0	0	0	0	0	0
IND148-3	2.583333333	2	0	3	0	0	1	0	0	0	13.7	0	0	0	0	0	0	0
IND149-1	27	2	1	3	0	0	1	0	0	0	14.9	0	0	0	0	0	0	0
IND149-3	9	2	1	3	0	0	1	0	0	0	13.7	0	0	0	0	0	0	0
IND149-4	7	1	1	3	0	0	1	0	0	0	13.1	0	0	0	0	0	0	0
IND15-1	22	2	1	3	0	0	1	1	294	0	14.1	0	0	1	0	0	0	1
IND15-2	5.083333333	2	1	3	0	0	1	0	0	0	13.4	0	0	0	0	0	0	0
IND150-1	31	2	0	2	0	0	1	0	0	0	11.4	0	0	1	0	0	0	1
IND150-4	5	1	0	3	0	0	1	0	0	0	13.2	0	0	0	0	0	0	0
IND150-5	1.916666667	1	0	3	0	0	1	0	0	0	11.9	0	0					99
IND150-6	17	1	0	3	0	0	2	0	0	0	19.4	0	0	0	0	0	0	0
IND151-1	29	2	0	3	0	0	1	0	0	0	14.1	0	0	0	0	0	0	0
IND151-3	3.666666667	1	0	3	0	0	1	0	0	0	12.7	0	0					99
IND152-1	39	2	0	3	0	1	1	0	0	0	11.1	0	0	0	0	0	0	0
IND152-3	4	2	0	3	0	0	1	0	0	0	11.4	0	0	0	0	0	0	0
IND152-4	1.5	2	0	3	0	0	1	0	0	0	10.9	0	0					99
IND153-1	38	2	0	3	0	0	1	0	0	0	12	0	0	0	0	0	0	0
IND153-3	12	1	0	3	0	0	1	0	0	0	13.3	0	0	0	0	0	0	0
IND153-4	12	2	0	3	0	0	1	1	787.5	0	13	0	0	1	0	0	0	1
IND154-1	39	2	0	3	0	0	1	0	0	0	13.9	0	0	0	1	0	0	2
IND154-3	10	1	0	3	1	0	1	0	0	0	13.9	0	0	0	0	0	0	0
IND154-4	12	1	0	3	0	0	1	0	0	0	12.8	0	0	0	0	0	0	0
IND154-5	8	2	0	3	0	0	1	0	0	0	12.1	0	0	0	0	0	0	0
IND155-1	56	1	0	3	0	0	1	0	0	0	13.1	0	0	0	0	0	0	0
IND155-2	41	2	0	3	0	0	1	0	0	0	14.6	0	0	0	0	0	0	0
IND155-7	5.5	2	0	3	0	0	1	0	0	0	10.2	0	0	0	0	0	0	0
IND155-8	72	2	0	3	0	0	1	0	0	0	13.4	0	0	0	0	0	0	0
IND156-1	50	2	0	3	0	0	1	0	0	0	13	0	0	0	0	0	0	0
IND156-6	39	2	0	3	0	0	1	0	0	0	10.9	0	0	0	1	0	0	2
IND157-1	58	1	0	3	0	0	1	0	0	0	17.8	0	0	0	0	0	0	0
IND157-2	50	2	0	3	0	0	1	0	0	0	13.5	0	0	0	1	0	0	2
IND158-1	53	2	1	3	0	0	1	0	0	0	13.5	0	0	0	1	0	0	2
IND158-5	11	2	1	3	0	0	1	0	0	0	12.5	0	0	0	0	0	0	0
IND159-1	58	2	0	3	0	0	1	0	0	0	13.6	0	0	0	0	0	0	0
IND159-2	26	2	0	3	0	0	1	0	0	0	14.5	0	0	0	1	0	0	2
IND159-3	22	2	0	3	0	0	1	0	0	0	11.5	0	0	0	0	0	0	0
IND159-5	24	1	0	3	0	0	1	0	0	0	19.8	0	0	0	0	0	0	0
IND159-6	4	1	0	3	0	0	1	0	0	0	12.4	0	0					99
IND159-7	3	2	0	3	0	0	1	0	0	0	15.1	0	0					99
IND159-8	2	1	0	3	0	0	1	0	0	0	9.6	0	0					99
IND16-1	40	1	0	3	0	0	1	0	0	0	14.6	0	0	0	0	0	0	0
IND16-2	39	2	0	3	0	0	1	0	0	0	14.3	0	0	1	0	0	0	1
IND16-3	14	1	0	3	1	0	1	0	0	0	13.8	0	0	0	0	0	0	0
IND16-4	13	1	0	3	0	0	1	2	75	0	11.9	0	0	0	1	0	0	2
IND16-6	1.666666667	1	0	3	0	0	1	0	0	0	12.8	0	0					99
IND160-1	40	2	0	3	0	0	1	0	0	0	15.7	0	0					99
IND161-1	31	2	1	3	0	0	1	0	0	0	14.1	0	0	0	1	0	0	2
IND161-10	70	1	1	3	0	0	1	0	0	0	14.2	0	0	0	0	0	0	0
IND161-4	10	2	1	3	0	0	1	0	0	0	13.1	0	0	0	0	0	0	0
IND161-6	6	1	1	3	0	0	1	0	0	0	12.1	0	0	0	0	0	0	0
IND161-7	2	2	1	3	0	0	1	2	2250	0	10.5	0	0	0	1	0	0	2
IND161-8	60	2	1	3	0	0	1	0	0	0	12.8	0	0	0	0	0	0	0
IND162-1	25	2	1	1	0	0	1	0	0	0	10.5	0	0	0	0	0	0	0
IND162-3	10	2	1	1	0	0	1	0	0	0	11	0	0	0	0	0	0	0
IND162-4	4	2	1	1	0	0	1	0	0	0	10.6	0	0	0	1	0	0	2
IND162-5	0.25	2	1	1	0	0	9	0	0	0	999	0	0					99
IND163-1	45	2	1	3	0	0	1	0	0	0	13.5	0	0	0	1	0	0	2
IND163-2	25	2	1	3	1	0	1	0	0	0	13.9	0	0					99
IND163-5	3	2	1	3	0	0	1	0	0	0	16	0	0					99
IND163-6	35	1	1	3	0	0	1	0	0	0	16.5	0	0					99
IND164-1	55	2	0	3	0	0	1	0	0	0	14.5	0	0	0	0	0	0	0
IND164-2	18	2	0	3	0	0	1	0	0	0	16.1	0	0	0	0	0	0	0
IND164-3	14	1	0	3	0	0	1	0	0	0	15.5	0	0	0	1	0	0	2
IND164-4	35	2	0	3	0	0	1	0	0	0	12.7	0	0	0	0	0	0	0
IND165-1	44	2	0	3	0	0	1	0	0	0	12.7	0	0	0	0	0	0	0
IND165-6	10	1	0	3	0	0	1	0	0	0	13.8	0	0	0	0	0	0	0
IND165-7	5	1	0	3	0	0	1	0	0	0	13.7	0	0	0	0	0	0	0
IND166-1	40	2	0	3	0	0	1	2	65	0	12.8	0	0	0	1	0	0	2
IND166-4	14	2	0	3	0	0	1	0	0	0	16.2	0	0					99
IND167-1	49	1	0	3	0	0	1	0	0	0	13.7	0	0	1	0	0	0	1
IND167-2	39	2	0	3	0	0	1	0	0	0	14.2	0	0	0	0	0	0	0
IND167-4	17	2	0	3	0	0	1	0	0	0	12.4	0	0	1	0	0	0	1
IND167-5	13	2	0	3	0	0	1	0	0	0	15	0	0	1	0	0	0	1
IND167-6	4	2	0	3	0	0	1	0	0	0	14.7	0	0					99
IND168-1	39	2	0	3	0	0	1	0	0	0	14.2	0	0	0	1	0	0	2
IND169-1	23	2	1	3	0	1	1	0	0	0	12	0	0	0	1	0	0	2
IND169-3	1.5	2	1	3	0	0	1	0	0	0	15.4	0	0					99
IND17-1	38	2	1	3	0	0	1	0	0	0	12.3	0	0	0	0	0	0	0
IND17-2	26	1	1	3	0	0	1	0	0	0	16.1	0	0	0	0	0	0	0
IND17-3	5	1	1	3	1	0	1	0	0	0	11.9	0	1	0	0	0	0	0
IND170-1	27	2	0	3	0	0	1	0	0	0	16.9	0	0	0	0	0	0	0
IND170-3	5.833333333	1	0	3	0	0	1	2	225	0	14.4	0	0	0	1	0	0	2
IND170-4	2.166666667	1	0	3	0	0	1	0	0	0	13.4	0	0					99
IND171-1	39	2	0	3	0	0	1	0	0	0	12.7	0	0	0	0	0	0	0
IND171-2	43	1	0	3	0	0	1	0	0	0	18.4	0	0	0	0	0	0	0
IND171-3	16	1	0	3	0	0	1	0	0	0	16.8	0	0	0	1	0	0	2
IND171-4	25	2	0	3	0	0	1	0	0	0	12.6	0	0	0	0	0	0	0
IND171-5	20	1	0	3	0	0	1	0	0	0	15	0	0	0	0	0	0	0
IND172-1	38	1	0	3	0	0	1	0	0	0	17.4	0	0	0	1	0	0	2
IND172-2	39	2	0	3	0	0	1	0	0	0	14	0	0	0	0	0	0	0
IND172-5	11	2	0	3	0	0	1	0	0	0	13.4	0	0	0	0	0	0	0
IND172-6	9	1	0	3	0	0	1	0	0	0	13.8	0	0	0	1	0	0	2
IND172-7	3	2	0	3	0	0	1	0	0	0	13.4	0	0	0	0	0	0	0
IND172-8	2	2	0	3	0	0	1	0	0	0	12.6		0	0	0	0	0	0
IND172-9	1	2	0	3	0	0	1	0	0	0	13	0	0	0	0	0	0	0
IND173-1	66	1	1	3	0	0	1	0	0	0	17.4	0	0	0	0	0	0	0
IND173-2	31	2	1	3	0	0	1	0	0	0	17.3	0	0	0	0	0	0	0
IND173-3	26	2	1	3	0	0	1	0	0	0	12.3	0	0	0	0	0	0	0
IND173-4	23	1	1	3	0	0	1	2	1275	0	15.3	0	0	0	1	0	0	2
IND173-5	23	1	1	2	0	0	1	4	300	0	13.8	0	0	1	0	0	1	5
IND173-6	22	2	1	2	0	0	1	0	0	0	17.5	0	0	0	0	0	0	0
IND174-1	30	2	0	3	0	0	1	0	0	0	15.6	0	0	0	1	0	0	2
IND174-3	10	2	0	3	0	0	1	0	0	0	14	0	0	0	1	0	0	2
IND174-4	7	1	0	3	1	0	1	0	0	0	10.4	0	0	0	1	0	0	2
IND174-5	4	1	0	3	0	0	1	0	0	0	12.1	0	0	0	0	0	0	0
IND174-6	1	2	0	3	0	0	1	0	0	0	12.6	0	0					99
IND175-1	30	1	0	3	0	0	1	0	0	0	15.9	0	0	0	1	0	0	2
IND175-2	21	2	0	3	0	0	1	0	0	0	13.3	0	0	0	0	0	0	0
IND176-1	16	2	0	3	0	0	1	0	0	0	13.7	0	0	1	1	0	0	5
IND176-3	0.166666667	2	0	3	0	0	1	0	0	0	11	0	0	0	0	0	0	0
IND176-4	25	2	0	3	0	0	1	0	0	0	14.7	0	0	0	0	0	0	0
IND177-1	30	2	0	1	0	0	1	0	0	0	11.1	0	0	0	1	0	0	2
IND177-3	11	1	0	1	0	0	1	0	0	0	10.5	0	0	1	0	0	0	1
IND177-4	6	2	0	1	0	0	1	0	0	0	9.1	0	0	0	0	0	0	0
IND177-5	1.5	1	0	1	0	0	1	0	0	0	11.6	0	0	0	0	0	0	0
IND177-6	7	2	0	1	0	0	1	0	0	0	11.9	0	0	0	0	0	0	0
IND177-7	1.5	2	0	1	0	0	1	0	0	0	9.9	0	0	0	0	0	0	0
IND178-1	40	2	0	3	0	0	1	0	0	0	15.2	0	0	0	0	0	0	0
IND178-2	47	1	0	3	0	0	1	0	0	0	18.8	0	0	0	0	0	0	0
IND178-4	11	2	0	3	0	0	1	0	0	0	15	0	0	0	0	0	0	0
IND178-5	9	2	0	3	0	0	1	0	0	0	14	0	0	0	0	0	0	0
IND178-6	5	2	0	3	0	0	1	0	0	0	14.1	0	0	0	0	0	0	0
IND178-7	4	1	0	3	0	0	1	0	0	0	13.2	0	0	0	0	0	0	0
IND179-1	37	1	0	3	0	0	1	0	0	0	15.2	0	0	0	0	0	0	0
IND18-1	48	1	0	3	0	0	1	0	0	0	12.8	0	0	0	1	0	0	2
IND18-2	31	1	0	3	0	0	1	0	0	0	16.9	0	0	1	0	0	0	1
IND18-3	32	2	0	3	0	0	1	0	0	0	17.2	0	0	0	1	0	0	2
IND18-4	5.166666667	2	0	3	0	0	1	0	0	0	10.1	0	0	0	0	0	0	0
IND18-5	4	1	0	3	0	0	1	0	0	0	10.5	0	0	0	0	0	0	0
IND180-1	42	2	0	3	0	0	2	0	0	0	14.9	0	0	0	0	0	0	0
IND180-2	47	1	0	3	0	0	1	0	0	0	16.8	0	0	0	1	0	0	2
IND180-3	21	1	0	3	0	0	1	0	0	0	16	0	0	0	0	0	0	0
IND181-1	16	1	0	2	0	0	1	0	0	0	15.9	0	0	0	0	0	0	0
IND181-2	38	2	0	2	0	1	1	0	0	0	11.6	0	0	1	0	0	0	1
IND181-6	9	2	0	2	0	0	1	0	0	0	13.8	0	0	0	1	0	0	2
IND181-8	10	2	0	2	0	0	1	0	0	0	14.1	0	0	0	0	0	0	0
IND182-1	32	1	1	3	0	0	1	0	0	0	15.2	0	0	0	0	0	0	0
IND182-10	7	2	1	3	0	0	1	1	11700	3450	9.3	0	0	1	0	0	0	1
IND182-11	0.25	1	1	3	0	0	9	0	0	0	999	0	0					99
IND182-12	0.166666667	2	1	3	0	0	9	1	150	0	999	0	0					99
IND182-2	27	2	1	3	0	0	1	0	0	0	10.1	0	0	0	1	0	0	2
IND182-3	1.583333333	2	1	3	0	0	1	0	0	0	16.5	0	0	0	0	0	0	0
IND182-4	4	1	1	3	0	0	1	0	0	0	11.7	0	0	0	0	0	0	0
IND182-5	30	2	1	3	0	0	1	0	0	225	10.8	0	0	1	0	0	0	1
IND182-6	2	2	1	3	0	0	1	5	1350	0	7.1	0	0	0	1	0	0	2
IND182-7	2	2	1	3	0	0	1	0	0	0	8.9	0	0	0	0	0	0	0
IND182-8	30	2	1	3	0	0	1	1	3037.5	37.5	12.7	0	0	1	0	0	0	1
IND182-9	10	2	1	3	0	0	1	2	337.5	0	11.5	0	0	0	1	0	0	2
IND183-1	47	1	1	3	0	0	1	0	0	0	13.2	0	0	1	0	0	0	1
IND183-2	48	2	1	3	0	0	1	0	0	0	14.8	0	0	0	0	0	0	0
IND183-3	25	2	1	3	0	0	1	0	0	0	13.8	0	0	0	0	0	0	0
IND183-4	18	1	1	3	0	0	1	0	0	0	17	0	0	1	0	0	0	1
IND184-1	35	2	0	3	0	0	1	0	0	0	13.4	0	0	0	0	0	0	0
IND184-3	16	1	0	3	0	0	1	0	0	0	14.3	0	0	0	0	0	0	0
IND184-4	10	1	0	3	0	0	1	0	0	0	13.9	0	0	0	0	0	0	0
IND184-5	7	1	0	3	0	0	1	0	0	0	12.3	0	0	0	0	0	0	0
IND184-6	5	1	0	3	0	0	1	0	0	0	12.9	0	0	0	1	0	0	2
IND184-7	3	2	0	3	0	0	1	0	0	0	12.3	0	0	0	0	0	0	0
IND185-1	33	2	0	3	0	0	1	0	0	0	14	0	0	0	0	0	0	0
IND185-2	43	1	0	2	0	0	1	0	0	0	16.3	0	0	0	1	0	0	2
IND185-3	8	2	0	2	0	0	1	0	0	0	13.5	0	0	0	0	0	0	0
IND185-4	7	2	0	2	0	0	1	0	0	0	16.1	0	0	0	0	0	0	0
IND185-5	1.583333333	2	0	2	0	0	1	0	0	0	10.7	0	0					99
IND186-1	40	1	1	3	0	0	1	0	0	0	12.6	0	0	1	0	0	0	1
IND186-2	48	2	1	3	0	0	1	0	0	0	13	0	0	0	0	0	0	0
IND186-3	17	1	1	3	0	0	1	2	112.5	0	13.1	0	0	0	1	0	0	2
IND187-1	37	2	0	3	0	0	1	0	0	0	13.7	0	0	0	0	0	0	0
IND187-3	19	1	0	3	0	0	3	0	0	0	15.5	0	0	0	0	0	0	0
IND187-4	21	1	0	3	0	0	1	2	262.5	37.5	15.3	0	0	0	1	0	0	2
IND187-5	17	2	0	3	0	0	1	0	0	0	12.7	0	0	0	1	0	0	2
IND188-1	38	1	1	3	0	0	1	0	0	0	18.7	0	0	0	0	0	0	0
IND188-2	37	2	1	3	0	0	1	0	0	0	14.3	0	0	0	0	0	0	0
IND188-4	9	2	1	3	0	0	1	0	0	0	15.8	0	0	0	0	0	0	0
IND189-1	77	1	1	3	0	0	1	0	0	0	16	0	0	0	0	0	0	0
IND189-2	62	2	1	3	0	0	1	0	0	0	15.1	0	0	0	0	0	0	0
IND189-3	5	2	1	3	0	0	1	2	1612.5	0	12.5	0	0	0	1	0	0	2
IND189-4	15	2	1	3	0	0	1	0	0	0	14.7	0	0	0	1	0	0	2
IND19-1	42	1	1	3	0	0	1	2	1215	0	13.7	0	0	0	1	0	0	2
IND19-2	85	2	1	3	0	0	1	0	0	0	16	0	0	0	0	0	0	0
IND190-1	32	2	0	3	0	0	1	0	0	0	13.9	0	0	0	0	0	0	0
IND190-2	10	1	0	3	0	0	1	0	0	0	13.5	0	0	0	0	0	0	0
IND190-3	8	1	0	3	0	0	1	2	600	0	11.9	0	0	0	1	0	0	2
IND190-4	3.666666667	2	0	3	0	0	1	0	0	0	12.4	0	0	0	0	0	0	0
IND191-1	32	2	0	3	0	0	1	0	0	0	12.8	0	0	0	1	0	0	2
IND191-5	6	1	0	2	0	0	1	0	0	0	12.1	0	0	0	0	0	0	0
IND191-6	1.25	2	0	2	0	0	9	0	0	0	999	0	0					99
IND191-7	53	2	0	2	0	0	1	0	0	0	7.8	0	0	0	0	0	0	0
IND192-1	46	1	1	3	0	0	1	0	0	0	16.8	0	0	0	0	0	0	0
IND192-2	46	2	1	3	0	0	1	0	0	0	16.1	0	0	0	0	0	0	0
IND192-4	2.5	2	1	3	0	0	1	0	0	0	13.1	0	0	0	0	0	0	0
IND193-1	25	2	0	2	0	0	1	0	0	0	6.5	0	0	0	1	0	0	2
IND193-2	38	2	0	2	0	0	1	0	0	0	12.5	0	0	0	0	0	0	0
IND193-3	0.083333333	1	0	2	0	0	9	0	0	0	999	0	0					99
IND193-4	7	2	0	2	0	0	1	0	0	0	12.5	0	0	0	0	0	0	0
IND193-5	5	1	0	2	0	0	1	0	0	0	13.2	0	0	0	0	0	0	0
IND193-6	4	1	0	2	0	0	1	0	0	0	17.1	0	0	0	0	0	0	0
IND193-8	14	2	0	2	0	0	1	0	0	0	13.6	0	1	0	1	0	0	2
IND193-9	30	2	0	2	0	0	1	0	0	0	14.2	0	0	1	0	0	0	1
IND194-1	31	2	1	2	0	1	1	0	0	0	11.1	0	0	0	0	0	0	0
IND194-3	1.583333333	1	1	2	0	0	1	0	0	0	11.6	0	0	0	0	0	0	0
IND194-4	1.583333333	2	1	2	0	0	1	0	0	0	12.1	0	0	0	0	0	0	0
IND195-1	38	2	0	2	0	1	1	1	1596	0	7.9	0	0	1	0	0	0	1
IND195-3	5	2	0	2	0	0	1	0	0	0	13.1	0	0	0	0	0	0	0
IND195-4	18	1	0	2	0	0	1	0	0	0	16.2	0	0	0	0	0	0	0
IND196-1	30	1	1	3	0	0	1	0	0	0	16.9	0	1	0	0	0	0	0
IND196-2	29	2	1	3	0	0	1	0	0	0	13.8	0	0	0	0	0	0	0
IND196-3	9	2	1	3	0	0	1	0	0	0	11.6	0	0	0	0	0	0	0
IND196-4	6	1	1	3	0	0	1	0	0	0	11.4	0	0	0	0	0	0	0
IND196-5	1.583333333	2	1	3	0	0	1	0	0	0	15.3	0	0	0	0	0	0	0
IND197-1	23	2	1	3	0	0	1	0	0	0	13.6	0	0	0	1	0	0	2
IND197-3	3.416666667	2	1	3	0	0	9	0	0	0	999	0	0					99
IND198-1	40	2	0	3	0	0	1	0	0	0	13.3	0	0	0	0	0	0	0
IND198-2	49	1	0	3	0	0	3	0	0	0	14	0	0	0	0	0	0	0
IND198-3	7.416666667	2	0	3	0	0	3	0	0	0	13.7	0	0	0	0	0	0	0
IND199-1	33	2	0	2	0	0	1	0	0	0	12.2	0	0	0	0	0	0	0
IND199-4	11	1	0	3	0	0	1	0	0	0	14.2	0	0	0	0	0	0	0
IND199-5	5	2	0	3	0	0	1	0	0	0	13.6	0	0	0	0	0	0	0
IND199-6	4	1	0	3	0	0	1	0	0	0	13.1	0	0	0	0	0	0	0
IND199-7	1.583333333	1	0	3	0	0	1	0	0	0	11.9	0	0	0	0	0	0	0
IND2-1	28	1	1	3	0	0	1	2	176	0	13.1	0	0	1	0	0	0	1
IND2-2	39	2	1	3	0	0	1	0	0	0	9.5	0	0	0	0	0	0	0
IND2-3	7	1	1	3	0	0	1	0	0	0	12.6	0	0	0	1	0	0	2
IND20-1	39	1	0	2	0	0	1	0	0	0	12.3	0	0	0	0	0	0	0
IND20-2	29	2	0	2	0	0	1	0	0	0	14	0	0	0	0	0	0	0
IND20-3	8	1	0	2	0	0	1	0	0	0	11.7	0	0	1	0	0	0	1
IND20-4	4	2	0	2	0	0	1	0	0	0	11.2	0	0	1	1	0	0	5
IND200-1	30	2	1	3	0	0	1	0	0	0	12.3	0	0	0	0	0	0	0
IND200-4	1	1	1	3	0	0	1	0	0	0	13.3	0	0	0	0	0	0	0
IND201-1	63	1	0	2	0	0	3	0	0	0	13.3	0	0	1	0	0	0	1
IND201-2	62	2	0	2	0	0	1	0	0	0	11.4	0	0	0	0	0	0	0
IND201-3	31	1	0	2	0	0	1	0	0	0	14.2	0	0					99
IND201-4	32	2	0	2	0	0	1	2	75	0	12.7	0	0	1	0	0	0	1
IND201-5	11	2	0	2	0	0	1	0	0	0	10.5	0	0	0	1	0	0	2
IND201-6	8	2	0	2	0	0	1	0	0	0	11.5	0	0					99
IND201-7	2	1	0	2	0	0	1	0	0	0	7.5	0	0	0	0	0	0	0
IND202-1	32	2	0	3	0	0	1	0	0	0	14.1	0	0	0	1	0	0	2
IND202-4	2.5	1	0	3	0	0	1	0	0	0	13.5	0	0					99
IND203-1	42	1	0	3	0	0	1	0	0	0	15.6	0	0	0	0	0	0	0
IND203-2	38	2	0	3	0	0	1	0	0	0	12.7	0	0	0	1	0	0	2
IND203-6	9	1	0	3	0	0	1	2	118.5	0	12	0	0					99
IND203-7	6	2	0	3	0	0	1	0	0	0	11.4	0	0					99
IND203-8	4	1	0	3	0	0	1	0	0	0	11.7	0	0	0	0	0	0	0
IND203-9	2	1	0	3	0	0	1	0	0	0	11.6	0	0	0	0	0	0	0
IND204-1	36	2	0	3	0	0	1	0	0	0	14.4	0	0	0	1	0	0	2
IND205-1	53	1	0	3	0	0	1	0	0	0	12	0	0	0	0	0	0	0
IND205-5	39	2	0	3	0	0	1	0	0	0	13.1	0	0	0	0	0	0	0
IND205-6	7	1	0	3	0	0	1	0	0	0	13.9	0	0	0	0	0	0	0
IND206-1	36	1	0	3	0	0	1	0	0	0	12.9	0	0	0	0	0	0	0
IND206-2	37	2	0	3	0	0	1	0	0	0	13.8	0	0	0	0	0	0	0
IND206-3	13	2	0	3	0	0	1	0	0	0	12.6	0	0	0	0	0	0	0
IND207-1	24	2	0	3	0	0	1	0	0	0	12.4	0	0	0	0	0	0	0
IND207-3	0.333333333	1	0	3	0	0	1	0	0	0	11.5	0	0					99
IND208-1	26	2	0	3	0	0	1	0	0	0	13.8	0	0	0	0	0	0	0
IND208-2	28	1	0	3	0	0	1	0	0	0	13.9	0	0	1	0	0	0	1
IND208-3	6	2	0	3	0	0	1	0	0	0	13.3	0	0	0	0	0	0	0
IND208-4	3	1	0	3	0	0	1	0	0	0	12.1	0	0	0	0	0	0	0
IND208-5	0.583333333	1	0	3	0	0	1	0	0	0	11.5	0	0	0	0	0	0	0
IND209-1	45	1	0	3	0	0	1	0	0	0	16	0	0	0	1	0	0	2
IND21-1	26	2	0	2	0	0	1	0	0	0	13	0	0	0	0	0	0	0
IND21-2	13	1	0	2	0	0	1	0	0	0	15.4	0	0	0	1	0	0	2
IND21-3	10	1	0	2	0	0	1	0	0	0	11.8	0	0	1	0	0	0	1
IND21-4	9	1	0	2	0	0	1	0	0	0	11.9	0	0	0	0	0	0	0
IND21-5	7	1	0	2	0	0	1	0	0	0	11.8	0	0	1	1	0	0	5
IND210-1	28	2	0	3	0	0	1	0	0	0	14.9	0	0	0	0	0	0	0
IND210-3	3.5	1	0	3	0	0	1	0	0	0	11.4	0	0	0	0	0	0	0
IND211-1	44	1	0	3	0	0	2	0	0	0	16.7	0	0	0	0	0	0	0
IND211-2	31	2	0	3	0	0	1	0	0	0	12.2	0	0	0	0	0	0	0
IND211-3	37	2	0	3	0	0	1	0	0	0	14.2	0	0	0	0	0	0	0
IND212-1	19	2	0	3	0	0	1	0	0	0	12.5	0	0	0	0	0	0	0
IND212-3	0.916666667	2	0	3	0	0	1	0	0	0	10.3	0	0	0	0	0	0	0
IND212-4	45	2	0	3	0	0	1	0	0	0	13.9	0	1					99
IND213-1	40	1	0	3	0	0	1	0	0	0	13.7	0	0	0	0	0	0	0
IND213-2	39	2	0	3	0	0	1	2	204	0	16.2	0	0					99
IND214-1	32	2	0	3	0	0	1	0	0	0	10.3	0	0	0	0	0	0	0
IND214-3	38	2	0	3	0	0	1	0	0	0	13	0	0	0	0	0	0	0
IND214-4	8	2	0	3	0	0	1	0	0	0	13.4	0	0	0	1	0	0	2
IND214-5	11	2	0	3	0	0	1	0	0	0	12.3	0	0	0	0	0	0	0
IND215-1	32	2	0	3	0	0	1	0	0	0	11.6	0	0	0	0	0	0	0
IND215-3	2	2	0	3	0	0	1	0	0	0	11	0	0	0	0	0	0	0
IND216-1	29	2	0	3	0	1	1	0	0	0	10.6	0	0	0	0	0	0	0
IND216-3	6	1	0	3	0	0	1	0	0	0	13.9	0	0	0	0	0	0	0
IND216-4	1.416666667	2	0	3	0	0	1	0	0	0	9.2	0	0	0	0	0	0	0
IND217-1	43	2	1	2	0	0	1	0	0	0	11.9	0	0	0	0	0	0	0
IND217-3	2	2	1	2	0	0	1	0	0	0	12.8	0	0	0	0	0	0	0
IND218-1	28	1	0	3	0	0	1	0	0	0	14.9	0	0	0	0	0	0	0
IND218-2	29	2	0	3	0	0	1	2	864	0	11.1	0	0					99
IND219-1	27	2	0	2	0	0	1	0	0	0	12.2	0	0	0	0	0	0	0
IND219-2	21	1	0	2	0	0	1	0	0	0	8.3	0	0	0	0	0	0	0
IND219-3	2	2	0	2	0	0	1	0	0	0	11.4	0	0	0	0	0	0	0
IND219-5	39	1	0	2	0	0	1	0	0	0	15	0	0	0	0	0	0	0
IND22-1	47	1	1	3	0	0	1	4	77	0	14.8	0	0	1	1	0	0	5
IND220-1	40	2	0	3	0	0	1	0	0	0	12.4	0	0	0	0	0	0	0
IND220-2	31	1	0	2	0	0	1	0	0	0	17.2	0	0	0	0	0	0	0
IND220-3	25	2	0	3	0	0	1	0	0	0	15.1	0	0	0	0	0	0	0
IND221-1	54	2	0	2	0	0	1	0	0	0	11.7	0	0	0	0	0	0	0
IND222-1	53	2	0	3	0	0	1	0	0	0	14.3	0	0	0	0	0	0	0
IND222-3	38	2	0	3	0	0	1	0	0	0	12.9	0	0					99
IND222-4	4	2	0	3	0	0	1	0	0	0	11.7	0	0					99
IND222-5	2	1	0	3	0	0	1	0	0	0	11.6	0	0	0	0	0	0	0
IND223-1	50	2	0	3	0	0	1	0	0	0	13.7	0	0	0	0	0	0	0
IND223-5	3.416666667	1	0	3	0	0	1	0	0	0	8.1	0	0	0	0	0	0	0
IND224-1	42	2	0	2	0	0	1	0	0	0	10.1	0	0	0	0	0	0	0
IND225-1	41	2	1	3	0	0	1	0	0	0	12.4	0	0	0	0	0	0	0
IND225-6	8	1	1	3	0	0	1	0	0	0	11.3	0	0					99
IND225-7	4	1	1	3	0	0	1	0	0	0	12.6	0	0	0	0	0	0	0
IND226-1	41	1	0	2	0	0	1	0	0	0	14.4	0	0	0	1	0	0	2
IND226-2	39	2	0	2	0	0	1	0	0	0	11.3	0	0	0	0	0	0	0
IND226-3	14	2	0	2	0	0	1	1	600	0	13.3	0	0	1	0	0	0	1
IND226-4	11	2	0	2	0	0	1	0	0	0	13.6	0	0	0	1	0	0	2
IND226-6	1.5	2	0	2	0	0	9	0	0	0	999	0	0					99
IND226-7	16	2	0	2	0	0	1	0	0	0	9.7	0	0	1	0	0	0	1
IND227-1	38	2	0	2	0	0	1	2	66	0	13.2	0	0	0	1	0	0	2
IND227-4	26	1	0	2	0	0	1	0	0	0	15.8	0	0	0	0	0	0	0
IND227-5	26	2	0	2	0	0	1	0	0	0	11.8	0	0	0	0	0	0	0
IND228-1	24	1	0	3	0	0	1	2	89	0	14.4	0	0	0	1	0	0	2
IND228-3	4	2	0	3	0	0	2	0	0	0	12.6	0	0	0	0	0	0	0
IND228-4	2	2	0	3	0	0	9	0	0	0	999	0	0					99
IND229-1	37	2	0	3	0	0	1	0	0	0	12.6	0	0	0	0	0	0	0
IND229-3	12	1	0	3	0	0	1	0	0	0	13	0	0	0	0	0	0	0
IND229-4	10	1	0	3	0	0	1	0	0	0	13.8	0	0	0	1	0	0	2
IND229-5	7	1	0	3	0	0	1	0	0	0	10.4	0	0	0	1	0	0	2
IND23-1	41	2	0	2	0	0	1	0	0	0	8.9	0	0	0	1	0	0	2
IND23-2	50	1	0	2	0	0	1	0	0	0	13.7	0	0	0	1	0	0	2
IND23-3	12	1	0	2	0	0	1	0	0	0	11.2	0	0	1	1	0	0	5
IND23-4	4	1	0	2	0	0	1	0	0	0	11.1	0	0	0	1	0	0	2
IND23-5	5	2	0	2	0	0	1	0	0	0	11.3	0	0	0	1	0	0	2
IND23-6	6	1	0	2	0	0	1	0	0	0	11.9	0	0	0	1	0	0	2
IND230-1	43	2	0	3	0	0	1	0	0	0	13.9	0	0	0	0	0	0	0
IND230-5	5	1	0	3	0	0	1	0	0	0	13.3	0	0	0	0	0	0	0
IND231-1	22	1	0	3	0	0	1	0	0	0	15	0	0	0	1	0	0	2
IND231-2	46	2	0	3	0	0	1	0	0	0	10.7	0	0	0	0	0	0	0
IND231-3	16	2	0	3	0	0	1	0	0	0	11.5	0	0	0	0	0	0	0
IND232-1	36	2	0	1	0	0	1	0	0	0	10.8	0	0	0	0	0	0	0
IND232-3	13	1	0	1	0	0	1	0	0	0	6	0	0	1	1	0	0	5
IND232-4	7	2	0	1	0	0	1	0	0	0	9.5	0	0	0	0	0	0	0
IND232-5	15	2	0	1	0	0	1	0	0	0	7.5	0	0	1	0	0	0	1
IND232-6	1.5	2	0	1	0	0	1	0	0	0	12.4	0	0	0	0	0	0	0
IND233-1	18	2	0	1	0	0	1	2	63	0	8	0	0	1	0	0	0	1
IND233-3	0.75	2	0	1	0	0	1	0	0	0	9.6	0	0	0	0	0	0	0
IND234-1	23	2	1	3	0	0	1	0	0	0	13.1	0	0	0	0	0	0	0
IND234-2	2	1	1	3	0	0	1	0	0	0	11.2	0	0	0	0	0	0	0
IND234-3	5	2	1	3	0	0	1	0	0	0	12.7	0	0					99
IND235-1	40	2	0	3	0	0	1	0	0	0	12.9	0	0	0	0	0	0	0
IND235-3	18	2	0	2	0	0	1	0	0	0	15.9	0	0	0	1	0	0	2
IND235-5	13	1	0	2	0	0	1	0	0	0	14.5	0	0	0	0	0	0	0
IND235-6	5.083333333	2	0	2	0	0	1	0	0	0	13.1	0	0					99
IND235-7	1.5	2	0	2	0	0	1	0	0	0	13.8	0	0					99
IND236-1	32	2	1	1	0	0	1	2	989	0	12.1	0	0	0	1	0	0	2
IND236-2	34	1	1	1	0	0	1	0	0	0	18.1	0	0	0	1	0	0	2
IND236-3	6	2	1	1	0	0	1	0	0	0	12.1	0	0	0	1	0	0	2
IND236-4	20	1	1	1	0	0	1	0	0	0	17	0	0	0	0	0	0	0
IND236-5	21	1	1	1	0	0	1	0	0	0	13.7	0	0	0	0	0	0	0
IND236-6	9	1	1	1	0	0	1	2	153	0	13.8	0	0					99
IND237-1	35	2	1	1	0	0	1	1	166	0	12.6	0	0	1	0	0	0	1
IND237-3	10	1	1	1	0	0	1	0	0	0	9.4	0	0	1	0	0	0	1
IND237-4	7	1	1	1	0	0	1	0	0	0	10.9	0	0	0	1	0	0	2
IND237-5	2.416666667	1	1	1	0	0	1	0	0	0	9.4	0	0	0	0	0	0	0
IND238-1	28	2	0	2	0	0	1	0	0	0	13.5	0	0	0	0	0	0	0
IND239-1	30	2	1	3	0	0	1	0	0	0	10.9	0	0	0	1	0	0	2
IND24-1	30	1	0	1	0	0	1	0	0	0	10.9	0	0	1	0	0	0	1
IND24-2	35	2	0	1	0	0	1	0	0	0	9.1	0	0	0	0	0	0	0
IND240-1	37	2	1	3	0	0	1	0	0	0	14.4	0	0	0	0	0	0	0
IND240-2	13	2	1	3	0	0	1	0	0	0	12.6	0	0	0	1	0	0	2
IND240-3	9	1	1	3	0	0	1	0	0	0	12.8	0	0	0	0	0	0	0
IND241-1	47	2	0	3	1	0	1	0	0	0	13.7	0	0	0	0	0	0	0
IND241-5	7	2	0	3	1	0	1	0	0	0	13.3	0	0	0	0	0	0	0
IND241-6	70	2	0	3	0	0	1	0	0	0	14.5	0	0	0	1	0	0	2
IND242-1	50	2	1	3	0	0	1	0	0	0	13.6	0	0					99
IND242-6	15	1	1	3	0	0	1	0	0	0	15.2	0	0	1	0	0	0	1
IND242-7	12	2	1	3	1	0	1	0	0	0	13.8	0	0	0	0	0	0	0
IND243-1	26	2	0	3	0	0	1	0	0	0	12.8	0	0	0	0	0	0	0
IND243-2	1.916666667	1	0	2	0	0	1	0	0	0	12.9	0	0	0	0	0	0	0
IND243-3	5	2	0	2	0	0	1	1	472	0	10.8	0	0					99
IND243-4	24	2	0	2	0	0	1	0	0	0	13.3	0	0	0	0	0	0	0
IND244-1	56	1	0	3	0	0	1	1	264	33	11.4	0	0	1	0	0	0	1
IND244-2	52	2	0	3	0	0	1	0	0	0	13.5	0	0	0	0	0	0	0
IND244-3	13	2	0	3	0	0	1	0	0	0	14.8	0	0	0	0	0	0	0
IND245-1	44	2	1	3	0	0	1	0	0	0	14.7	0	0	0	0	0	0	0
IND245-2	8.833333333	1	1	3	0	0	1	2	255	0	11.7	0	0					99
IND246-1	35	2	1	1	0	0	1	0	0	0	18.1	0	0	1	0	0	0	1
IND246-3	8.5	2	1	1	0	0	1	0	0	0	14.1	0	0	0	0	0	0	0
IND247-1	25	2	0	2	0	0	1	0	0	0	10.1	0	0	1	0	0	0	1
IND247-2	16	2	0	2	0	0	1	1	3234	0	11.2	0	0					99
IND247-3	3.583333333	1	0	2	0	0	1	0	0	0	11.5	0	0	0	1	0	0	2
IND247-8	11	1	0	2	0	0	1	1	99	148.5	13.4	0	0					99
IND248-1	53	1	1	2	0	0	1	0	0	0	11.9	0	0	0	0	0	0	0
IND248-2	30	2	1	2	0	0	1	0	0	0	14.6	0	0	0	1	0	0	2
IND248-3	6	1	1	2	0	0	1	1	236	118	13	0	0	1	0	0	0	1
IND248-4	2	2	1	2	0	0	1	0	0	0	8.7	0	0	0	0	0	0	0
IND248-6	11	1	1	2	0	0	1	0	0	0	9.5	0	0	0	1	0	0	2
IND248-7	21	1	1	2	0	0	1	0	0	0	6.1	0	0	1	0	0	1	5
IND249-1	24	2	1	1	0	0	2	0	0	0	20.1	0	0	0	0	0	0	0
IND249-5	4	2	1	1	0	0	2	0	0	0	11.9	0	0	0	1	0	0	2
IND249-6	1.5	1	1	1	0	0	1	2	1312.5	0	9.8	0	0	0	1	0	0	2
IND25-1	35	2	0	2	0	0	1	0	0	0	7.9	0	0	0	0	0	0	0
IND25-2	16	2	0	2	0	0	1	0	0	0	6	0	0	0	0	0	0	0
IND25-3	14	1	0	2	0	0	1	1	1500	0	14	0	0	1	0	0	1	5
IND25-6	12	2	0	2	0	0	1	0	0	0	11	0	0	1	0	0	0	1
IND250-1	60	1	0	2	0	0	1	1	6588	0	11.4	0	0	1	0	0	0	1
IND250-2	58	2	0	2	0	0	1	1	1218	0	13	0	0					99
IND250-5	14	2	0	2	0	0	1	0	0	0	11.8	0	0	0	0	0	0	0
IND250-6	12	1	0	2	0	0	1	0	0	0	10.7	0	0	0	1	0	0	2
IND251-1	26	2	1	1	0	0	1	0	0	0	16.1	0	0	0	0	0	0	0
IND251-3	4	1	1	1	0	0	1	0	0	0	12.9	0	0	0	1	0	0	2
IND252-1	40	2	0	2	0	0	1	0	0	0	10.5	0	0	0	0	0	0	0
IND252-3	17	2	0	2	0	0	1	0	0	0	9.5	0	0	0	1	0	0	2
IND252-4	12	1	0	2	0	0	1	0	0	0	13.2	0	0	0	1	0	0	2
IND252-5	11	2	0	2	0	0	1	0	0	0	12.7	0	0	0	1	0	0	2
IND252-6	8	2	0	2	1	0	1	0	0	0	12.4	0	0	0	1	0	0	2
IND252-7	7	2	0	2	1	0	1	0	0	0	11.4	0	0	0	1	0	0	2
IND253-1	19	2	0	1	0	0	1	0	0	0	21.6	0	0	0	1	0	0	2
IND253-3	2	2	0	1	0	0	1	0	0	0	7.8	0	0	0	0	0	0	0
IND254-1	29	2	0	3	0	0	1	0	0	0	13.4	0	0	0	0	0	0	0
IND254-5	0.083333333	1	1	3	0	0	9	0	0	0	999	0	0					99
IND255-1	27	2	1	1	0	0	1	0	0	0	9	0	0	1	0	0	0	1
IND255-2	1.166666667	2	1	1	0	0	1	2	14400	0	10.2	0	0					99
IND256-1	36	1	0	2	0	0	1	0	0	0	15.8	0	0	1	0	0	0	1
IND256-2	33	2	0	2	0	0	1	0	0	0	15.1	0	0	0	0	0	0	0
IND256-3	12	1	0	2	0	0	1	0	0	0	14.9	0	0	0	0	0	0	0
IND256-4	11	2	0	2	0	0	1	0	0	0	11.9	0	0	0	0	0	0	0
IND256-5	10	1	0	2	0	0	1	0	0	0	14.8	0	0	0	0	0	0	0
IND256-6	8	1	0	2	0	0	1	0	0	0	13.2	0	0	0	0	0	0	0
IND256-7	6	2	0	2	0	0	1	0	0	0	13.9	0	0	0	0	0	0	0
IND257-1	24	2	1	2	0	0	1	0	0	0	12.5	0	0	0	0	0	0	0
IND257-3	7	2	1	2	0	0	1	2	306	0	11.8	0	0					99
IND257-4	6	1	1	2	0	0	1	2	2793	0	11	0	0					99
IND257-5	3	2	1	2	0	0	1	2	270	0	10	0	0					99
IND257-6	1.333333333	2	1	2	0	0	1	0	0	0	8.6	0	0					99
IND258-1	31	2	0	1	0	0	1	0	0	0	14.4	0	0	0	0	0	0	0
IND258-3	6	2	0	1	0	0	1	0	0	0	12.9	0	0	0	1	0	0	2
IND258-4	2.416666667	2	0	1	0	0	1	0	0	0	12.9	0	0	0	0	0	0	0
IND258-5	70	1	0	1	0	0	1	2	81	0	10.4	0	0					99
IND259-1	22	2	0	2	0	0	1	0	0	0	11.5	0	0	0	0	0	0	0
IND259-3	2	2	0	2	0	0	1	0	0	0	9.6	0	0	0	0	0	0	0
IND259-4	0.75	1	0	2	0	0	1	0	0	0	9.7	0	0	0	0	0	0	0
IND26-1	62	1	1	3	1	0	1	0	0	0	13.8	0	0	0	0	0	0	0
IND26-2	57	2	1	3	0	0	1	0	0	0	13.1	0	0	0	0	0	0	0
IND260-1	65	1	0	3	0	0	1	0	0	0	15.2	0	0	0	0	0	0	0
IND260-2	61	2	0	3	0	0	1	0	0	0	14.1	0	0	0	0	0	0	0
IND260-3	13	2	0	3	0	0	1	0	0	0	11.1	0	0	0	0	0	0	0
IND260-4	12	2	0	3	0	0	1	0	0	0	13.6	0	0	0	0	0	0	0
IND260-5	13	1	0	3	0	0	1	1	225	262.5	11.5	0	0	1	1	0	0	5
IND260-6	12	2	0	3	0	0	1	0	0	0	13.6	0	0	0	0	0	0	0
IND261-1	25	2	1	2	0	0	1	0	0	0	12.8	0	0	0	0	0	0	0
IND261-3	8	1	1	2	0	0	1	0	0	0	12.8	0	0	0	0	0	0	0
IND261-4	2	2	1	2	0	0	1	0	0	0	12.3	0	0	0	0	0	0	0
IND262-1	31	2	0	3	0	0	1	0	0	0	14.1	0	0	0	1	0	0	2
IND262-3	13	2	0	3	0	0	1	0	0	0	12.8	0	0	0	1	0	0	2
IND262-4	4	1	0	3	0	0	1	0	0	0	11.3	0	0	0	0	0	0	0
IND263-1	42	2	0	3	0	0	1	0	0	0	13.8	0	0	0	0	0	0	0
IND263-3	14	1	0	3	0	0	1	1	1687.5	75	12.5	0	0	1	0	0	0	1
IND263-4	5	1	0	3	0	0	1	0	0	0	10.3	0	0	1	0	0	0	1
IND263-5	28	1	0	3	0	0	3	0	0	0	16	0	0	0	0	0	0	0
IND263-6	36	2	0	3	0	0	1	0	0	0	12.1	0	0	0	0	0	0	0
IND264-1	35	2	0	2	0	0	1	0	0	0	11.5	0	0	0	1	0	0	2
IND264-2	39	1	0	2	0	0	1	0	0	0	15.4	0	0	0	0	0	0	0
IND264-3	11	2	0	2	0	0	1	0	0	0	9.7	0	0	0	0	0	0	0
IND264-4	7	2	0	2	0	0	1	0	0	0	11.6	0	0	0	0	0	0	0
IND264-5	5	1	0	2	0	0	1	0	0	1396.5	9.9	0	0	1	0	0	0	1
IND264-6	3	1	0	2	0	0	1	0	0	0	8.6	0	0					99
IND264-7	0.916666667	1	0	2	0	0	1	0	0	0	10.7	0	0	0	0	0	0	0
IND265-1	36	2	1	2	0	0	1	0	0	0	11.2	0	0	0	0	0	0	0
IND265-3	16	1	1	2	0	0	1	0	0	0	12.2	0	0	0	0	0	0	0
IND265-4	13	1	1	2	0	0	1	1	195	0	13.9	0	0					99
IND265-5	2	2	1	2	0	0	1	0	0	0	10.4	0	0	0	0	0	0	0
IND266-1	21	1	1	2	0	0	1	0	0	0	13	0	0	0	0	0	0	0
IND266-2	20	2	1	2	0	1	1	0	0	0	5.6	0	0	0	0	0	0	0
IND266-3	15	2	1	2	0	0	2	0	0	0	12.2	0	0	0	0	0	0	0
IND267-1	40	2	1	2	0	0	1	0	0	0	10.7	0	0	1	0	0	0	1
IND267-3	12	2	1	2	0	0	1	0	0	0	13.3	0	0	1	0	0	0	1
IND267-4	9	2	1	2	0	0	1	0	0	0	10.9	0	0	1	0	0	0	1
IND267-5	8	1	1	2	0	0	1	1	781	0	12.2	0	0					99
IND267-6	9	2	1	2	0	0	1	0	0	0	13.2	0	0	0	1	0	0	2
IND267-7	8	1	1	2	0	0	1	0	0	0	12	0	0	0	0	0	0	0
IND268-1	37	1	1	2	0	0	1	1	105	0	14.2	0	0	0	1	0	0	2
IND268-2	28	2	1	3	0	0	1	0	0	0	8	0	0	1	0	0	0	1
IND268-3	1.5	1	1	2	0	0	1	0	0	0	8.6	0	0	0	0	0	0	0
IND269-1	43	1	1	2	0	0	1	0	0	0	16.8	0	0	0	0	0	0	0
IND269-2	4	2	1	2	0	0	1	0	0	0	10.7	0	0	1	0	0	0	1
IND27-1	39	2	1	2	0	0	1	0	0	0	12.3	0	0	0	0	0	0	0
IND27-3	1.666666667	1	1	2	0	0	9	0	0	0	999	0	0					99
IND27-4	15	1	1	2	1	0	1	2	450	0	13.3	0	0	1	0	0	0	1
IND27-5	13	1	1	2	0	0	1	0	0	0	13.4	0	0	0	0	0	0	0
IND27-6	9	2	1	2	0	0	1	0	0	0	12.5	0	0	0	0	0	0	0
IND270-1	54	1	0	2	0	0	1	2	68	0	12.8	0	0	1	1	0	0	5
IND270-2	28	2	0	2	0	0	1	0	0	0	13.7	0	0	0	0	0	0	0
IND270-3	28	1	0	2	0	0	1	0	0	0	14.3	0	0	0	0	0	0	0
IND270-4	9	1	0	2	0	0	1	0	0	0	10.9	0	0	0	0	0	0	0
IND270-5	15	2	0	2	0	0	1	0	0	0	11.9	0	0	0	0	0	0	0
IND270-6	3	1	0	2	0	0	1	2	75	0	9.6	0	0	1	1	0	0	5
IND271-1	31	2	0	3	0	0	1	0	0	0	10.9	0	0	0	0	0	0	0
IND271-4	8	2	0	3	0	0	2	0	0	0	12.6	0	0	0	0	0	0	0
IND271-5	2.75	2	0	3	1	0	1	0	0	0	12.9	0	0	0	0	0	0	0
IND271-6	65	2	0	3	0	0	1	0	0	0	12.1	0	0	1	0	0	0	1
IND272-1	44	2	0	2	0	0	1	0	0	0	9.8	0	0	0	0	0	0	0
IND272-3	16	2	0	2	0	0	1	0	0	0	12.8	0	0	0	0	0	0	0
IND272-5	11	1	0	2	0	0	1	0	0	0	11.3	0	0	0	0	0	0	0
IND272-7	6	1	0	2	0	0	1	1	102	0	13.2	0	0					99
IND272-8	4	1	0	2	0	0	1	0	0	0	5.7	0	0	0	1	0	0	2
IND273-1	38	2	0	2	0	0	1	0	0	0	13.4	0	0	0	0	0	0	0
IND273-3	11	2	0	2	0	0	1	0	0	0	11.6	0	0	0	0	0	0	0
IND273-4	8	2	0	2	0	0	1	0	0	0	11.9	0	0	0	0	0	0	0
IND273-5	6	2	0	2	0	0	1	0	0	0	13	0	0	0	0	0	0	0
IND273-6	4	2	0	2	0	0	1	0	0	0	10.4	0	0	0	0	0	0	0
IND274-1	43	1	1	2	0	0	1	0	0	0	13.7	0	0	0	0	0	0	0
IND274-4	12	1	1	2	0	0	1	0	0	0	13.4	0	0	0	0	0	0	0
IND274-5	11	2	1	2	0	0	1	0	0	0	11.2	0	0	0	0	0	0	0
IND274-6	6	1	1	2	0	0	1	0	0	0	11.2	0	0	0	0	0	0	0
IND275-1	66	2	0	2	0	0	1	0	0	0	13.9	0	0	0	0	0	0	0
IND275-2	71	1	0	2	0	0	1	0	0	0	8	0	0	0	0	0	0	0
IND275-3	29	2	0	2	0	0	1	0	0	0	10.5	0	0	1	0	0	0	1
IND275-4	7	2	0	2	0	0	1	0	0	0	11.4	0	0	0	0	0	0	0
IND275-5	12	1	0	2	0	0	1	1	75	0	10.5	0	0	1	0	0	0	1
IND275-6	40	1	0	2	0	0	1	0	0	0	9.2	0	0	0	0	0	0	0
IND276-1	61	1	0	2	0	0	1	1	16866.5	0	13.3	0	0	1	0	0	0	1
IND276-2	52	2	0	2	0	0	1	0	0	0	8.8	0	0	0	1	0	0	2
IND276-3	15	2	0	2	0	0	1	0	0	0	8	0	0	1	0	0	0	1
IND276-4	13	2	0	2	0	0	1	2	37.5	0	5.4	0	0					99
IND276-5	10	2	0	2	0	0	1	2	132	0	13.4	0	0					99
IND276-6	7	1	0	2	0	0	1	0	0	0	10.8	0	0	0	1	0	0	2
IND276-7	33	1	0	2	0	0	1	0	0	0	13.6	0	0	0	0	0	0	0
IND276-8	31	1	0	2	0	0	1	0	0	0	12.6	0	0	0	0	0	0	0
IND277-1	56	1	0	2	0	0	1	0	0	0	15.9	0	0	0	0	0	0	0
IND277-2	57	2	0	2	0	0	1	0	0	0	10.6	0	0	0	0	0	0	0
IND277-3	4	1	0	2	0	0	1	0	0	0	9.9	0	0	0	0	0	0	0
IND277-4	7	2	0	2	0	0	1	0	0	0	13.2	0	0					99
IND277-5	6	1	0	2	0	0	1	0	0	0	10.9	0	0					99
IND277-6	43	2	0	2	0	0	1	0	0	0	7.9	0	0					99
IND278-1	48	2	0	2	0	0	2	0	0	0	15	0	0	0	0	0	0	0
IND279-1	45	1	0	2	0	0	1	0	0	0	8.1	0	0	0	0	0	0	0
IND28-1	32	2	1	3	0	0	1	0	0	0	16.2	0	0	0	0	0	0	0
IND28-2	3	1	1	3	0	0	1	0	0	0	12.2	0	0	0	0	0	0	0
IND28-4	45	2	1	3	0	0	1	2	1176	0	14.3	0	0	0	1	0	0	2
IND280-1	33	1	0	2	0	0	1	0	0	0	15.4	0	0	0	1	0	0	2
IND280-2	27	2	0	2	0	0	1	0	0	0	15.7	0	0	0	0	0	0	0
IND280-3	7	2	0	2	0	0	9	0	0	0	999	0	0					99
IND280-4	3	1	0	2	0	0	1	0	0	0	11.9	0	0					99
IND281-1	23	2	0	1	0	0	1	0	0	0	12.7	0	0	0	0	0	0	0
IND281-4	5	1	0	1	0	0	1	0	0	0	11.5	0	0	0	0	0	0	0
IND281-5	2	2	0	1	0	0	1	0	0	0	10.9	0	0	0	0	0	0	0
IND282-1	38	1	0	2	0	0	1	0	0	0	16.5	0	0	0	0	0	0	0
IND282-2	28	2	0	2	0	0	1	0	0	0	11	0	0	0	0	0	0	0
IND282-3	4	2	0	2	0	0	1	0	0	0	10.5	0	0	0	0	0	0	0
IND282-4	2	1	0	2	0	0	1	0	0	0	13.6	0	0					99
IND283-1	38	2	0	2	0	0	1	0	0	0	9.3	0	0	0	0	0	0	0
IND284-1	40	1	1	3	0	0	1	0	0	0	14.9	0	0	0	1	0	0	2
IND284-2	36	2	0	3	0	0	1	0	0	0	13.6	0	0	0	0	0	0	0
IND284-3	13	1	1	3	0	0	1	0	0	0	13.1	0	0	0	0	0	0	0
IND284-5	6	1	1	3	1	0	1	0	0	0	10.5	0	0	0	0	0	0	0
IND285-1	60	1	0	2	0	0	1	0	0	0	16.4	0	0	1	0	0	0	1
IND285-3	17	2	0	2	0	0	1	1	75	0	9.5	0	0	1	0	0	0	1
IND285-4	13	1	0	2	0	0	1	0	0	0	10.7	0	0	0	1	0	0	2
IND286-1	42	2	0	2	0	0	1	0	0	0	11.8	0	0	0	1	0	0	2
IND286-4	15	1	0	2	1	0	1	0	0	0	14	0	0	0	0	0	0	0
IND286-6	4	2	0	2	0	0	1	0	0	0	11.9	0	0	0	0	0	0	0
IND287-1	44	2	0	3	0	0	1	0	0	0	15.1	0	0	0	0	0	0	0
IND287-4	12	2	0	2	0	0	1	0	0	0	12.8	0	0	0	0	0	0	0
IND287-5	13	1	0	2	0	0	1	0	0	0	11.5	0	0	0	0	0	0	0
IND287-7	33	2	0	3	0	0	1	0	0	0	14.6	0	0	0	0	0	0	0
IND288-1	27	2	0	1	0	0	1	0	0	0	11.5	0	0	0	0	0	0	0
IND288-3	7	2	0	1	0	0	1	0	0	0	12.1	0	0	0	0	0	0	0
IND288-4	2.416666667	1	0	1	0	0	9	0	0	0	999	0	0					99
IND288-5	0.333333333	1	0	1	0	0	9	0	0	0	999	0	0					99
IND289-1	34	2	1	3	0	0	1	0	0	0	11.3	0	0	0	0	0	0	0
IND289-3	1	1	1	3	0	0	1	0	0	0	10.4	0	1	0	0	0	0	0
IND29-1	32	2	0	3	0	0	1	0	0	0	13.8	0	0	0	1	0	0	2
IND29-3	4.666666667	1	0	3	0	0	1	0	0	0	13.7	0	0	0	0	0	0	0
IND29-4	0.25	1	0	3	0	0	9	0	0	0	999	0	0					99
IND29-5	0.25	1	0	3	0	0	9	0	0	0	999	0	0					99
IND290-1	47	1	0	3	0	0	1	0	0	0	15	0	0	0	0	0	0	0
IND290-6	8	1	0	3	0	0	1	0	0	0	14.6	0	0	0	0	0	0	0
IND290-7	5	2	0	3	0	0	1	0	0	0	12.9	0	0	0	0	0	0	0
IND291-1	40	1	0	2	0	0	1	0	0	0	14.7	0	0	0	0	0	0	0
IND291-3	12	2	0	2	0	0	1	0	0	0	11.9	0	0	0	1	0	0	2
IND292-1	34	2	0	2	0	0	1	0	0	0	13.2	0	0	0	1	0	0	2
IND292-3	15	1	0	2	0	0	1	0	0	0	15.2	0	0	0	0	0	0	0
IND292-4	10	1	0	2	0	0	1	0	0	0	13.3	0	0	0	0	0	0	0
IND292-5	9	1	0	2	0	0	1	0	0	0	14.7	0	0					99
IND292-6	7	1	0	2	0	0	1	0	0	0	12	0	0	0	0	0	0	0
IND292-7	3.5	1	0	2	0	0	1	0	0	0	11.8	0	0	0	0	0	0	0
IND293-1	38	1	1	3	0	0	1	0	0	0	14.8	0	0	0	0	0	0	0
IND293-3	25	1	1	3	0	0	1	1	235.5	0	15.2	0	0					99
IND293-4	13	1	1	3	0	0	1	0	0	336	17.4	0	0	0	1	0	0	2
IND293-5	20	2	1	3	0	0	1	0	0	0	12.8	0	0	0	1	0	0	2
IND293-6	5	2	1	3	0	0	1	2	1500	0	10.7	0	0	0	1	0	0	2
IND294-1	25	1	0	2	0	0	1	0	0	0	15.4	0	0	0	0	0	0	0
IND294-2	25	2	0	2	0	0	1	0	0	0	15	0	0	1	0	0	0	1
IND294-3	3	2	0	2	0	0	1	0	0	0	13.5		0					99
IND294-4	12	1	0	2	0	0	1	0	0	0	13.5	0	0	0	0	0	0	0
IND295-1	38	2	1	2	0	0	1	0	0	0	5.9	0	0	1	0	0	0	1
IND295-2	2.916666667	1	1	2	0	0	1	0	0	0	11.2	0	0					99
IND296-1	40	1	1	2	0	0	1	0	0	0	15.1	0	0	0	0	0	0	0
IND296-3	9	1	1	2	0	0	1	0	0	0	11.9	0	0	0	0	0	0	0
IND296-4	1.5	2	1	2	0	0	9	0	0	0	999	0	0					99
IND297-1	57	1	0	2	0	0	1	0	0	0	14.1	0	0	0	0	0	0	0
IND297-2	51	2	0	2	0	0	1	0	0	0	9.8	0	0	0	0	0	0	0
IND297-3	20	2	0	2	0	1	1	0	0	0	9.1	0	0	1	0	0	0	1
IND297-5	13	2	0	2	0	0	1	0	0	0	10.9	0	0	0	0	0	0	0
IND297-6	8	2	0	2	0	0	1	0	0	0	13.1	0	0	0	0	0	0	0
IND297-9	24	2	0	2	0	0	1	0	0	0	11.6	0	0	0	0	0	0	0
IND298-1	31	2	1	3	0	0	1	0	0	0	13.5	0	0	0	0	0	0	0
IND298-3	4.916666667	2	1	3	0	0	1	0	0	0	12.5	0	0	0	0	0	0	0
IND298-4	3.25	1	1	3	0	0	1	0	0	0	10.9	0	0	0	0	0	0	0
IND298-5	0.666666667	2	1	3	0	0	1	0	0	0	10.5	0	0	0	0	0	0	0
IND299-1	54	2	0	2	0	0	1	0	0	0	10.6	0	0	0	0	0	0	0
IND299-4	32	2	0	2	0	0	1	0	0	0	14.3	0	0	0	0	0	0	0
IND299-5	29	1	0	2	0	0	1	0	0	0	15.7	0	0	0	0	0	0	0
IND299-7	5	2	0	2	0	0	1	0	0	0	10.7	0	0	0	0	0	0	0
IND299-8	0.833333333	2	0	2	0	0	1	0	0	0	11.7	0	0	0	0	0	0	0
IND3-1	33	2	0	2	0	0	1	0	0	0	9.3	0	0	0	1	0	0	2
IND3-3	9	1	0	2	0	0	1	0	0	0	12.6	0	0	0	0	0	0	0
IND3-4	4.75	1	0	2	0	0	1	0	0	0	13.5	0	0	0	0	0	0	0
IND30-1	50	2	0	3	0	0	1	0	0	0	14.3	0	0	0	0	0	0	0
IND300-1	35	2	0	3	0	0	1	0	0	0	13.6	0	0	0	0	0	0	0
IND300-5	10	1	0	3	0	0	1	0	0	0	12.7	0	0	0	0	0	0	0
IND300-7	4	1	0	3	0	0	1	0	0	0	12.5	0	0	0	0	0	0	0
IND300-8	2.833333333	1	0	3	0	0	1	2	80	0	12.2	0	0					99
IND301-1	38	2	0	3	0	0	1	0	0	0	13.9	0	0	0	1	0	0	2
IND301-3	11	1	0	3	0	0	1	0	0	0	14.1	0	0	0	0	0	0	0
IND301-4	7	2	0	3	0	0	1	0	0	0	13.3	0	0	0	0	0	0	0
IND302-1	30	2	0	3	0	0	1	0	0	0	13.8	0	0	0	0	0	0	0
IND302-2	35	1	0	3	0	0	1	0	0	0	16.9	0	0	0	0	0	0	0
IND302-3	11	2	0	3	0	0	1	0	0	0	13.1	0	0	0	0	0	0	0
IND302-4	2	1	0	3	0	0	1	0	0	0	10.4	0	0	0	0	0	0	0
IND303-1	40	2	0	3	0	0	1	0	0	0	12.5	0	0	0	0	0	0	0
IND303-3	10	2	0	3	0	0	1	0	0	0	8.3	0	0	0	0	0	0	0
IND303-4	6	2	0	3	0	0	1	0	0	0	11.6	0	0	0	1	0	0	2
IND303-5	2	2	0	3	0	0	1	0	0	0	12.1	0	0	0	0	0	0	0
IND304-1	50	2	0	3	0	0	1	0	0	0	12.9	0	0	0	0	0	0	0
IND304-2	53	1	0	3	0	0	1	0	0	0	16	0	0	0	0	0	0	0
IND305-1	28	1	0	2	0	0	1	0	0	0	16.4	0	0	0	1	0	0	2
IND305-2	24	2	0	2	0	0	1	0	0	0	8.1	0	0	0	0	0	0	0
IND305-3	29	2	0	2	0	0	1	0	0	0	9.5	0	0	0	0	0	0	0
IND305-4	7	1	0	2	0	0	1	0	0	0	9.6	0	0	0	0	0	0	0
IND305-5	48	2	0	2	0	0	1	1	98	0	11.4	0	0	1	0	0	0	1
IND306-1	32	2	0	1	0	0	1	0	0	0	15.8	0	0	0	0	0	0	0
IND306-4	10	1	0	1	0	0	1	0	0	0	11.5	0	0	0	0	0	0	0
IND306-6	4	1	0	1	1	0	1	0	0	0	9.2	0	0	0	0	0	0	0
IND307-1	33	1	1	1	0	0	1	0	0	0	12.1	0	0	0	0	0	0	0
IND307-3	12	2	1	1	0	0	1	0	0	0	11	0	0	0	0	0	0	0
IND307-5	7	1	1	1	0	0	1	0	0	0	9.9	0	0	1	0	0	0	1
IND307-6	4	2	1	1	0	0	1	0	0	0	9.4	0	0	1	0	0	0	1
IND307-7	3	1	1	1	0	0	1	0	0	0	8.5	0	0	0	0	0	0	0
IND308-1	35	1	0	1	0	0	1	0	0	0	13.8	0	0	0	0	0	0	0
IND308-3	0.333333333	1	0	1	0	0	1	0	0	0	11.8	0	0	0	0	0	0	0
IND309-1	28	1	0	2	0	0	1	0	0	0	15.8	0	0	0	0	0	0	0
IND309-2	25	2	0	2	0	0	1	0	0	0	14.3	0	0					99
IND309-3	46	2	1	2	0	0	1	0	0	0	11.7	0	0	0	0	0	0	0
IND31-1	31	2	0	3	0	0	1	0	0	0	13.4	0	0	0	1	0	0	2
IND31-3	13	1	0	3	0	0	1	0	0	0	14.4	0	0	0	1	0	0	2
IND31-4	11	1	0	3	0	0	1	0	0	0	14.4	0	0	0	0	0	0	0
IND31-5	7	1	0	3	0	0	1	0	0	0	14.3	0	0					99
IND31-6	1.25	1	0	3	0	0	1	4	7050	0	9.4	1	1					99
IND310-1	30	1	0	3	0	0	1	0	0	0	13.3	0	0	1	0	0	0	1
IND310-2	29	2	0	3	0	0	1	0	0	0	9.9	0	0	1	0	0	0	1
IND310-4	11	1	0	3	0	0	1	1	1875	225	11	0	0	0	1	0	0	2
IND310-5	4	1	0	3	0	0	1	1	1617	0	13.7	0	1					99
IND311-1	32	2	1	3	0	0	1	0	0	0	12.9	0	0	0	0	0	0	0
IND311-4	11	1	1	3	0	0	1	2	425	0	10.7	0	0	1	1	0	0	5
IND312-1	30	2	0	3	0	0	1	0	0	0	16.4	0	0	0	0	0	0	0
IND312-5	4.75	2	0	3	0	0	1	0	0	0	12.9	0	0	0	0	0	0	0
IND312-6	2.75	1	0	3	0	0	1	0	0	0	12	0	0	0	0	0	0	0
IND313-1	23	1	0	3	1	0	1	0	0	0	13.1	0	0	0	0	0	0	0
IND313-2	23	2	0	3	0	0	2	0	0	0	11.5	0	0	0	0	0	0	0
IND313-3	2	1	0	3	0	0	3	0	0	0	11.5	0	0	0	0	0	0	0
IND314-1	27	1	0	2	0	0	1	0	0	0	15.3	0	0	0	0	0	0	0
IND314-2	26	2	0	2	0	0	1	0	0	0	12.9	0	0	0	0	0	0	0
IND314-3	3	1	0	2	0	0	9	0	0	0	999	0	0					99
IND315-1	49	1	0	2	0	0	2	0	0	0	16.2	0	0	0	0	0	0	0
IND315-2	48	2	0	2	0	0	1	0	0	0	14.1	0	0	0	0	0	0	0
IND315-4	15	2	0	2	0	0	1	0	0	0	14	0	0	0	1	0	0	2
IND316-1	33	2	0	2	0	0	1	1	4209	1067.5	9.5	0	0	1	0	0	0	1
IND316-5	7	2	0	3	0	0	1	0	0	0	11.8	0	0	0	0	0	0	0
IND316-6	5	2	0	3	0	0	1	0	0	0	13.3	0	0	0	0	0	0	0
IND316-7	3	2	0	3	0	0	1	0	0	0	11.8	0	0					99
IND317-1	35	2	0	1	0	0	1	1	48	0	10.2	0	0	1	0	0	0	1
IND317-3	14	2	0	1	0	0	1	0	0	0	9	0	0	1	0	0	0	1
IND317-5	8	1	0	1	0	0	1	1	276	828	10.8	0	0	1	0	0	0	1
IND317-6	5	2	0	1	0	0	1	0	0	0	8.1	0	0	1	0	0	0	1
IND318-1	44	2	0	3	0	1	1	0	0	0	11.3	0	0	0	0	0	0	0
IND318-4	16	2	0	3	0	0	1	0	0	0	12.3	0	0	1	0	0	0	1
IND318-5	15	2	0	3	0	0	1	0	0	0	11.4	0	0	0	1	0	0	2
IND318-6	2	2	0	3	0	0	1	0	0	0	12.8	0	0					99
IND319-1	30	2	0	2	0	0	1	2	160.5	0	14.5	0	0	0	1	0	0	2
IND319-2	9	1	0	2	0	0	1	2	100	0	13.6	0	0					99
IND319-3	5	1	0	2	0	0	1	0	0	0	11.6	0	0	0	0	0	0	0
IND319-4	2	1	0	2	0	0	1	0	0	0	11.3	0	0	0	0	0	0	0
IND32-1	24	2	1	3	0	1	1	0	0	0	9.3	0	0	0	0	0	0	0
IND320-1	27	2	0	3	0	0	1	0	0	0	12.5	0	0	0	0	0	0	0
IND320-2	6	2	0	3	0	0	1	0	0	0	11.9	0	0	0	0	0	0	0
IND320-3	48	2	0	3	0	0	1	0	0	0	12.8	0	0	0	1	0	0	2
IND321-1	21	2	1	2	0	0	1	0	0	0	13.9	0	0	0	0	0	0	0
IND321-2	9	2	1	2	0	0	1	0	0	0	8.9	0	0	0	0	0	0	0
IND321-3	0.416666667	2	1	2	0	0	1	0	0	0	12	0	0	0	0	0	0	0
IND322-1	40	2	0	3	0	0	1	0	0	0	13.7	0	0	0	0	0	0	0
IND323-1	26	2	0	3	0	0	1	0	0	0	15.6	0	0	1	0	1	0	5
IND324-1	41	2	1	2	0	0	1	0	0	0	10.8	0	0	0	0	0	0	0
IND324-3	9	2	1	2	1	0	1	2	217.5	0	13.5	0	0					99
IND324-4	9	1	1	2	0	0	1	0	0	0	13.7	0	0	0	0	0	0	0
IND324-7	38	2	1	2	0	0	1	0	0	0	12.1	0	0	0	0	0	0	0
IND325-1	31	2	0	2	0	0	1	0	0	0	13.8	0	0	0	0	0	0	0
IND325-2	13	2	0	2	0	0	1	0	0	0	14.7	0	0	1	0	0	0	1
IND325-4	10	2	0	2	1	0	1	0	0	0	13.4	1	1	0	0	0	0	0
IND325-5	7	2	0	2	0	0	1	0	0	0	13.9	0	0					99
IND325-6	2	2	0	2	0	0	1	0	0	0	10.1	0	0	0	0	0	0	0
IND326-1	27	2	0	2	0	0	1	0	0	0	20.9	0	0	0	0	0	0	0
IND326-3	23	2	0	2	0	0	1	0	0	0	12.9	0	0	0	0	0	0	0
IND326-4	25	1	0	2	0	0	3	0	0	0	16.1	0	0	0	0	0	0	0
IND327-1	37	1	1	2	0	0	1	0	0	0	13.6	0	0	0	0	0	0	0
IND328-1	49	2	0	2	0	0	1	0	0	0	7.2	0	0	0	0	0	0	0
IND328-10	0.75	2	0	2	0	0	1	0	0	0	11.7	0	0	0	0	0	0	0
IND328-6	22	2	0	2	0	0	1	0	0	0	14.2	0	0	0	0	0	0	0
IND328-7	9	1	0	2	0	0	1	2	87	0	13.9	0	0	0	1	0	0	2
IND328-8	7	1	0	2	0	0	1	0	0	0	13.5	0	0	0	0	0	0	0
IND328-9	0.583333333	1	0	2	0	0	1	0	0	0	9.9	0	0	0	0	0	0	0
IND329-1	43	2	0	3	0	0	1	0	0	0	14.6	0	0	0	1	0	0	2
IND329-6	9	1	0	3	0	0	1	0	0	0	15.3	0	0	0	0	0	0	0
IND33-1	37	2	0	3	0	1	1	0	0	0	14	0	0	0	0	0	0	0
IND33-3	9	2	0	1	0	0	1	1	144	0	10.9	1	1					99
IND330-1	39	2	0	3	0	0	1	0	0	0	14.7	0	0	0	1	0	0	2
IND330-4	6.416666667	2	0	3	0	0	1	0	0	0	13	0	0	0	0	0	0	0
IND330-5	3	1	0	3	0	0	1	0	0	0	12.9	0	0	0	0	0	0	0
IND331-1	26	2	0	3	0	0	1	0	0	0	12.8	0	0	0	1	0	0	2
IND331-3	7	2	0	3	0	0	1	0	0	0	11.8	0	0	0	0	0	0	0
IND331-4	0.166666667	1	1	3	0	0	1	0	0	0	9.4	0	0	0	0	0	0	0
IND332-1	26	2	1	2	0	1	1	0	0	0	11.1	0	0	0	0	0	0	0
IND332-3	59	2	1	2	0	0	1	0	0	0	15.3	0	0	0	0	0	0	0
IND333-1	27	2	0	3	0	0	1	0	0	0	13.2	0	0	0	0	0	0	0
IND334-1	46	1	0	3	0	0	1	0	0	0	16.2	0	0	0	0	0	0	0
IND334-2	45	2	0	3	0	0	1	0	0	0	14.8	0	0	0	0	0	0	0
IND334-3	8	1	0	3	0	0	1	0	0	0	13.4	0	0	1	0	0	0	1
IND334-4	5	1	0	3	0	0	1	0	0	0	11.8	0	0	0	0	0	0	0
IND335-1	40	2	0	3	0	0	1	0	0	0	14.1	0	0	0	0	0	0	0
IND335-5	16	2	0	3	0	0	1	0	0	0	15.7	0	0	0	0	0	0	0
IND335-6	13	1	0	3	1	0	1	0	0	0	11	0	0					99
IND335-7	9	2	0	3	0	0	1	0	0	0	14.1	0	0	0	1	0	0	2
IND335-8	5	1	0	3	0	0	1	0	0	0	12.8	0	0	0	0	0	0	0
IND335-9	3	1	0	3	0	0	1	0	0	0	10.7	0	0	0	0	0	0	0
IND336-1	29	2	0	3	0	0	1	0	0	0	14.7	0	0	0	0	0	0	0
IND336-3	12	1	0	3	0	0	1	0	0	0	13.2	0	0	0	1	0	0	2
IND336-4	4	1	0	3	0	0	1	0	0	0	12.1	0	0	0	0	0	0	0
IND336-5	2.5	2	0	3	0	0	1	0	0	0	12.3	0	0	0	0	0	0	0
IND337-1	20	2	0	3	0	0	1	0	0	0	13.8	0	0	0	0	0	0	0
IND337-3	3	2	0	3	0	0	1	0	0	0	14.2	0	0	0	0	0	0	0
IND337-4	0.25	2	0	3	0	0	1	0	0	0	10.7	0	0					99
IND338-1	42	2	0	3	0	0	1	0	0	0	12.1	0	0	0	0	0	0	0
IND338-3	15	2	0	3	0	0	1	0	0	0	13.6	0	0	0	0	0	0	0
IND338-4	13	2	0	3	0	0	1	0	0	0	15.6	0	0	0	0	0	0	0
IND338-5	9	1	0	3	0	0	1	0	0	0	11.9	0	0	0	0	0	0	0
IND338-6	5	2	0	3	0	0	1	0	0	0	13.9	0	0	0	0	0	0	0
IND339-1	28	1	0	3	0	0	1	1	5149	0	13.8	0	0	1	0	0	0	1
IND339-2	26	2	0	3	0	0	1	0	0	0	14.9	0	0	0	0	0	0	0
IND339-3	54	2	0	3	0	0	1	0	0	0	12.7	0	0	0	0	0	0	0
IND34-1	45	1	0	3	0	0	1	0	0	0	16.7	0	0	0	0	0	0	0
IND340-1	29	2	0	3	0	0	1	0	0	0	11.3	0	0	0	1	0	0	2
IND340-3	2.75	2	0	3	0	0	1	0	0	0	12.7	0	0	0	0	0	0	0
IND341-1	67	1	0	3	0	0	1	0	0	0	15	0	0	0	0	0	0	0
IND341-2	51	2	0	3	0	0	1	0	0	0	11.6	0	0	0	0	0	0	0
IND342-1	33	1	0	3	0	0	1	0	0	0	14.8	0	0	1	0	0	0	1
IND342-2	32	2	0	3	0	1	1	0	0	0	11.6	0	0	0	0	0	0	0
IND343-1	24	2	0	3	0	0	1	0	0	0	11.4	0	0	0	0	0	0	0
IND343-3	5	1	0	3	0	0	1	0	0	0	12	0	0	0	1	0	0	2
IND343-4	1.666666667	2	0	3	0	0	1	0	0	0	9.6	0	0	0	0	0	0	0
IND344-1	40	2	0	3	0	0	1	2	44	0	11.6	0	0	0	1	0	0	2
IND344-3	21	1	0	3	0	0	1	2	176	0	16.6	0	0					99
IND344-4	17	2	0	3	0	0	1	0	0	0	12.6	0	0	0	0	0	0	0
IND344-5	9	2	0	3	0	0	1	0	0	0	12.9	0	0	0	0	0	0	0
IND345-1	50	2	0	2	0	0	1	0	0	0	11.3	0	0	1	0	0	0	1
IND346-1	25	2	0	3	0	0	1	0	0	0	14.8	0	0	0	0	0	0	0
IND347-1	26	1	1	2	0	0	1	2	194	0	15.4	0	0	0	1	0	0	2
IND347-2	36	1	1	2	0	0	1	0	0	0	16.4	0	0	0	0	0	0	0
IND348-1	54	1	0	3	0	0	1	0	0	0	13.3	0	0	0	0	0	0	0
IND348-2	54	2	0	3	0	0	1	0	0	0	14.2	0	0	0	0	0	0	0
IND348-3	16	1	0	3	0	0	1	2	2337	0	13.3	0	0	0	1	0	0	2
IND348-4	15	1	0	3	0	0	1	0	0	0	13.3	0	0	0	1	0	0	2
IND348-5	36	2	0	3	0	0	1	0	0	0	11.9	0	0	0	1	0	0	2
IND348-6	9	2	0	3	0	0	1	0	0	0	12.6	0	0	0	0	0	0	0
IND348-7	35	1	0	3	0	0	1	0	0	0	16.8	0	0	0	1	0	0	2
IND348-8	1.25	2	0	3	0	0	1	0	0	0	10.4	0	0	0	0	0	0	0
IND349-1	40	2	1	3	0	0	1	0	0	0	14.2	0	0	1	0	0	0	1
IND349-3	9	1	1	3	0	0	1	0	0	0	15.6	0	0	0	0	0	0	0
IND349-4	5	1	1	3	0	0	1	0	0	0	12.7	0	0	1	1	0	0	5
IND349-5	2	2	1	3	0	0	9	0	0	0	999	0	0					99
IND349-6	14	2	1	3	0	0	1	0	0	0	9	0	0	1	0	0	0	1
IND35-1	32	2	0	3	0	1	1	0	0	0	12.9	0	0	1	0	0	0	1
IND35-4	3	2	0	3	0	0	1	0	0	0	13.3	0	0	0	0	0	0	0
IND35-5	6	2	0	3	0	0	1	2	83	0	14.5	0	0					99
IND350-1	34	2	0	3	0	0	1	0	0	0	11.5	0	0	0	0	0	0	0
IND350-3	6	1	0	3	0	0	1	0	0	0	11.6	0	0	0	0	0	0	0
IND350-4	3.5	1	0	3	0	0	1	0	0	0	12.9	0	0	0	0	0	0	0
IND350-5	0.916666667	1	0	3	0	0	1	0	0	0	11.5	0	0	0	0	0	0	0
IND350-6	4.416666667	2	0	3	0	0	1	0	0	0	13.1	0	0	0	0	0	0	0
IND350-7	3.166666667	2	0	3	0	0	1	0	0	0	13.2	0	0	0	0	0	0	0
IND351-1	49	1	0	3	0	0	1	0	0	0	12.9	0	0	0	1	0	0	2
IND351-2	38	2	0	3	0	0	1	0	0	0	15.1	0	0	0	0	0	0	0
IND351-3	23	1	0	3	0	0	1	0	0	0	17	0	0	0	0	0	0	0
IND351-4	17	1	0	3	0	0	1	0	0	0	16.5	0	0	0	0	0	0	0
IND351-5	9	1	0	3	0	0	1	0	0	0	12.8	0	0	0	0	0	0	0
IND351-6	23	2	0	3	0	0	1	0	0	0	13.3	0	0	0	0	0	0	0
IND351-7	1.166666667	1	0	3	0	0	1	0	0	0	12.5	0	0					99
IND352-1	30	1	0	3	0	0	1	0	0	0	14.2	0	0	1	0	0	0	1
IND352-2	26	2	0	3	0	0	1	0	0	0	13.7	0	0	0	0	0	0	0
IND352-3	4	2	0	3	0	0	1	0	0	0	11.8	0	0	0	0	0	0	0
IND352-4	28	1	0	3	0	0	1	0	0	0	18.5	0	0	0	0	0	0	0
IND353-1	65	1	1	3	0	0	1	0	0	0	14.9	0	0	0	0	0	0	0
IND353-2	65	2	1	3	0	0	1	0	0	0	13.7	0	0	0	1	0	0	2
IND353-3	23	2	1	3	0	0	1	0	0	0	15.6	0	0	0	0	0	0	0
IND353-5	5	1	1	3	0	0	1	0	0	0	13.7	0	0					99
IND354-1	60	1	1	2	0	0	1	0	0	0	11	0	0	0	0	0	0	0
IND354-2	40	2	1	2	0	0	1	0	0	0	12.3	0	0	0	0	0	0	0
IND354-3	13	2	1	2	0	0	1	0	0	0	12.6	0	0	0	0	0	0	0
IND354-4	11	1	1	2	0	0	1	0	0	0	9.4	0	0	0	0	0	0	0
IND355-1	39	2	0	2	0	0	1	0	0	0	10.3	0	0	0	0	0	0	0
IND355-2	30	2	0	2	0	0	1	0	0	0	10.4	0	0	0	1	0	0	2
IND355-3	27	2	0	2	0	0	1	0	0	0	9.8	0	0	1	0	0	0	1
IND355-4	15	1	0	2	0	0	1	0	0	0	10.6	0	0	0	0	0	0	0
IND355-5	4	1	0	2	0	0	1	0	0	0	10.1	0	0	0	0	0	0	0
IND355-6	13	1	0	2	0	0	1	1	4725	0	9	0	0	1	0	0	0	1
IND356-1	41	2	1	3	0	0	1	0	0	0	13.2	0	0	0	0	0	0	0
IND356-2	44	1	1	3	1	0	1	0	0	0	19	0	0	0	1	0	0	2
IND356-3	15	2	1	3	0	0	1	0	0	0	13	0	0	0	0	0	0	0
IND356-4	11	1	1	3	0	0	1	0	0	0	13.9	0	0	0	0	0	0	0
IND356-5	1.583333333	1	1	3	0	0	1	0	0	0	11.5	0	0	0	0	0	0	0
IND357-1	22	1	1	2	0	0	1	0	0	0	12.7	0	0	0	1	0	0	2
IND357-2	20	2	1	2	0	0	1	0	0	0	10.7	0	0	0	0	0	0	0
IND357-3	2	1	1	2	0	0	1	0	0	0	9.9	0	0	0	0	0	0	0
IND357-5	30	2	1	2	0	0	1	0	0	0	5.8	0	0	0	0	0	0	0
IND357-6	3	2	1	2	0	0	1	2	75	0	10.2	0	0	0	1	0	0	2
IND358-1	35	2	0	3	0	0	1	0	0	0	13	0	0	0	0	0	0	0
IND358-3	12	2	0	3	0	0	1	0	0	0	14.5	0	0	0	0	0	0	0
IND358-4	8	2	0	3	0	0	1	0	0	0	13.2	0	0	0	0	0	0	0
IND358-5	1.25	1	0	3	0	0	1	0	0	0	12.4	0	0	0	0	0	0	0
IND359-1	43	1	1	3	0	0	1	0	0	0	16.7	0	0	0	0	0	0	0
IND359-2	32	2	1	3	0	0	1	0	0	0	12.7	0	0	0	0	0	0	0
IND359-3	10	1	1	3	0	0	1	0	0	0	13.1	0	0	0	0	0	0	0
IND359-4	4	1	1	3	0	0	1	0	0	0	11.6	1	1					99
IND359-5	2	2	1	3	0	0	1	0	0	0	8	0	0					99
IND36-1	32	2	0	2	0	1	1	0	0	0	11.7	0	0	0	0	0	0	0
IND36-5	5	2	0	2	0	0	1	0	0	0	10.9	0	0	0	0	0	0	0
IND360-1	42	1	0	2	0	0	1	0	0	0	15.7	0	0	0	0	0	0	0
IND360-2	40	2	0	3	0	0	1	0	0	0	12.9	0	0	0	0	0	0	0
IND360-3	3	2	0	2	0	0	1	0	0	0	12.2	0	0	0	0	0	0	0
IND361-1	32	1	0	3	0	0	1	0	0	0	15.4	0	0	0	0	0	0	0
IND361-2	27	2	0	2	0	0	1	0	0	0	11.5	0	0	0	1	0	0	2
IND361-3	9	1	0	3	0	0	1	0	0	0	9.9	0	0	0	0	0	0	0
IND362-1	47	2	0	2	0	0	1	0	0	0	11.9	0	0	0	0	0	0	0
IND362-2	49	1	0	2	0	0	3	0	0	0	15.2	0	0	0	1	0	0	2
IND362-3	23	1	0	2	0	0	1	0	0	0	15.4	0	0	0	1	0	0	2
IND362-4	3.5	1	0	2	0	0	1	0	0	0	12.8	0	0	0	0	0	0	0
IND362-5	13	2	0	2	0	0	1	0	0	0	12.7	0	0	0	0	0	0	0
IND362-6	19	1	0	2	0	0	1	0	0	0	15.2	0	0	0	0	0	0	0
IND362-7	21	2	0	2	0	0	1	0	0	0	10.7	0	0	1	0	0	0	1
IND362-8	11	1	0	2	0	0	1	0	0	0	13.4	0	0	0	0	0	0	0
IND363-1	32	2	0	3	0	0	1	0	0	0	13.4	0	0	0	0	0	0	0
IND363-3	8	2	0	3	0	0	1	0	0	0	14.1	0	0	0	0	0	0	0
IND363-4	3	2	0	3	0	0	1	0	0	0	13.1	0	0	0	0	0	0	0
IND364-1	31	1	0	3	0	0	1	0	0	0	15.4	0	0	0	0	0	0	0
IND364-2	25	2	0	3	0	0	1	0	0	0	14.7	0	0	0	0	0	0	0
IND364-3	0.75	2	0	3	1	0	1	0	0	0	11.1	0	0					99
IND365-1	44	1	0	2	0	0	1	0	0	0	14.6	0	0	0	0	0	0	0
IND365-2	37	2	1	3	0	0	1	0	0	0	14.2	0	0	0	0	0	0	0
IND365-3	8	1	0	2	0	0	1	0	0	0	14.5	0	0					99
IND365-4	1.083333333	2	1	2	0	0	1	0	0	0	11.5	0	0	0	0	0	0	0
IND366-1	27	2	1	3	0	0	1	0	0	0	13.5	0	0	0	0	0	0	0
IND366-3	2.666666667	1	1	3	0	0	1	0	0	0	12.1	0	0					99
IND366-4	14	1	1	3	0	0	1	0	0	0	12.9	0	0	0	1	0	0	2
IND367-1	50	2	1	2	0	0	1	0	0	0	12.5	0	0	0	0	0	0	0
IND367-3	21	2	1	2	1	0	1	0	0	0	4	0	0	0	0	0	0	0
IND367-4	11	2	1	2	0	0	1	0	0	0	10.7	0	0	0	1	0	0	2
IND367-5	38	1	1	2	0	0	1	0	0	0	14.1	0	0	0	0	0	0	0
IND367-6	32	2	1	2	0	0	1	0	0	0	14.5	0	0	0	0	0	0	0
IND368-1	36	2	0	3	0	0	2	0	0	0	14.1	0	0	0	0	0	0	0
IND368-3	1	1	0	3	0	0	1	0	0	0	12	0	0	0	0	0	0	0
IND369-1	24	1	1	3	0	0	1	1	574	0	13.6	0	0	1	0	0	0	1
IND369-3	14	2	1	3	0	0	1	0	0	0	10.7	0	0	0	0	0	0	0
IND369-4	12	2	1	3	0	0	1	0	0	0	13	0	0	0	0	0	0	0
IND369-5	29	2	1	3	0	0	1	0	0	0	12.1	0	0	0	1	0	0	2
IND369-6	14	2	1	3	0	0	1	0	0	0	12.6	0	0	0	0	0	0	0
IND369-7	20	1	1	3	0	0	1	1	96	0	15.6	0	0					99
IND369-8	4	2	1	3	0	0	1	0	0	0	7.2	0	0					99
IND369-9	19	2	1	3	0	0	1	2	980	0	9.5	0	0					99
IND37-1	26	2	0	3	0	0	1	0	0	0	13.4	0	0	0	0	0	0	0
IND37-3	2	1	0	3	0	0	1	0	0	0	13.5	0	0					99
IND370-1	55	2	1	3	0	0	1	0	0	0	13.7	0	0	0	0	0	0	0
IND370-2	31	2	1	3	0	0	1	0	0	0	17.1	0	0	0	0	0	0	0
IND371-1	35	2	1	3	0	0	1	0	0	0	14.2	0	0	0	0	0	0	0
IND371-2	27	2	1	3	0	0	1	0	0	0	11.7	0	0	0	0	0	0	0
IND371-3	1.416666667	1	1	3	0	0	1	0	0	0	12.6	0	0	0	0	0	0	0
IND371-6	30	2	1	3	0	0	1	0	0	0	14.1	0	0	0	0	0	0	0
IND372-1	23	1	1	3	0	0	1	4	97	0	15.8	0	0	0	0	0	1	4
IND372-2	23	2	1	3	0	0	1	0	0	0	11.5	0	0	0	0	0	0	0
IND372-3	1	2	1	3	0	0	1	0	0	0	11.4	0	0	0	0	0	0	0
IND373-1	53	1	1	2	0	0	1	0	0	0	11.9	0	0	1	0	0	0	1
IND373-10	6	1	1	2	0	0	1	2	828	0	9.7	0	0					99
IND373-2	50	2	1	2	0	0	1	0	0	0	14.4	0	0	0	1	0	0	2
IND373-3	24	1	1	2	0	0	1	0	0	0	16.8	0	0	1	1	0	0	5
IND373-4	21	1	1	2	0	0	1	0	0	0	13	0	0	1	0	0	0	1
IND373-7	14	1	1	2	0	0	1	1	976.5	63	10.2	0	0					99
IND373-8	11	2	1	2	0	0	1	0	0	0	11.3	0	0	0	1	0	0	2
IND374-1	32	2	1	2	0	0	1	0	0	0	10.4	0	0	1	1	0	0	5
IND374-3	11	1	1	2	0	0	1	0	0	0	12.8	0	0	0	0	0	0	0
IND374-4	9	2	1	2	0	0	1	0	0	0	11.1	0	0	0	0	0	0	0
IND374-5	3	2	1	2	0	0	1	0	0	0	10.5	0	0	0	0	0	0	0
IND374-6	2	2	1	2	0	0	1	0	0	0	11.2	0	0	0	0	0	0	0
IND375-1	30	1	1	2	0	0	1	0	0	0	15.6	0	0	0	1	0	0	2
IND375-2	27	2	1	2	0	0	1	0	0	0	9.2	0	0	0	0	0	0	0
IND375-3	24	1	1	2	0	0	1	0	0	0	11.7	0	0					99
IND375-4	19	2	1	2	0	0	1	0	0	0	7.6	0	0	0	1	0	0	2
IND375-5	1.5	2	1	2	0	0	1	0	0	0	11.2	0	0					99
IND375-6	10	1	1	2	0	0	1	0	0	0	12.2	0	0	0	0	0	0	0
IND376-1	40	2	1	3	0	0	1	0	0	0	12.5	0	0	0	0	0	0	0
IND376-3	17	2	1	3	0	0	1	0	0	0	9.4	0	0	0	0	0	0	0
IND376-4	30	2	1	3	0	0	1	0	0	0	12.5	0	0	0	0	0	0	0
IND377-1	34	2	0	3	0	0	1	0	0	0	7.6	0	0	0	0	0	0	0
IND377-3	11	2	0	3	0	0	1	0	0	0	14.4	0	0	0	0	0	0	0
IND377-4	10	2	0	3	0	0	1	0	0	0	14.4	0	0	0	0	0	0	0
IND377-5	8	2	0	3	0	0	1	0	0	0	13.7	0	0	0	1	0	0	2
IND377-6	1	2	0	3	0	0	1	0	0	0	11.4	0	0	0	1	0	0	2
IND378-1	53	2	1	3	0	0	1	0	0	0	12.6	0	0	0	0	0	0	0
IND378-2	5	1	1	3	0	0	1	0	0	0	11.4	0	0					99
IND378-3	2	1	1	3	0	0	1	0	0	0	14.5	0	0	0	0	0	0	0
IND379-1	30	2	1	3	0	0	1	0	0	0	14.5	0	0	0	0	0	0	0
IND379-4	25	2	1	3	0	0	1	0	0	0	14.5	0	0	0	0	0	0	0
IND379-5	2.166666667	2	1	3	0	0	1	0	0	0	10.1	0	0	0	0	0	0	0
IND38-1	40	2	0	3	0	0	1	0	0	0	14.4	0	0	0	0	0	0	0
IND38-4	10	2	0	3	0	0	1	0	0	0	13.1	0	0					99
IND38-5	2	2	0	3	0	0	1	0	0	0	12	0	0	0	0	0	0	0
IND380-1	32	1	0	3	0	0	1	0	0	0	12.6	0	0	0	0	0	0	0
IND380-2	27	2	0	3	0	1	1	0	0	0	14.4	0	1	0	0	0	0	0
IND380-3	9	1	0	3	0	0	1	2	1551	0	9.4	0	0					99
IND381-1	30	1	1	3	1	0	1	0	0	0	14	0	0	0	0	0	0	0
IND381-2	32	2	1	3	0	0	1	2	282	0	13.5	0	0					99
IND381-3	6.25	2	1	3	0	0	1	0	0	0	11	0	0	0	0	0	0	0
IND381-4	4.25	1	1	3	0	0	1	0	0	0	11.5	0	0	0	0	0	0	0
IND382-1	30	2	1	3	0	0	1	0	0	0	13.5	0	0	0	0	0	0	0
IND382-3	7	1	1	3	0	0	1	0	0	0	11.6	0	0	1	0	0	0	1
IND382-4	3.333333333	1	1	3	0	0	1	0	0	0	11.5	0	0	0	0	0	0	0
IND383-1	36	1	0	3	0	0	1	2	390.5	0	15.3	0	0	0	1	0	0	2
IND383-2	36	2	0	3	0	0	1	0	0	0	14.6	0	0	0	0	0	0	0
IND383-3	1	2	0	3	0	0	1	0	0	0	12.8	0	0	0	0	0	0	0
IND383-4	23	2	0	3	0	0	1	0	0	0	13.7	0	0	0	0	0	0	0
IND383-5	1.333333333	1	0	3	0	0	1	0	0	0	10.5	0	0	0	0	0	0	0
IND384-1	43	2	0	3	0	0	1	0	0	0	11.7	0	0	0	0	0	0	0
IND384-2	21	2	0	3	0	0	1	0	0	0	12.1	0	0	0	0	0	0	0
IND384-3	29	2	0	3	0	0	1	0	0	0	14.1	0	0	0	0	0	0	0
IND385-1	33	1	0	3	0	0	1	0	0	0	15.1	0	0	0	0	0	0	0
IND385-10	27	2	0	3	0	0	1	0	0	0	13.1	0	0	0	0	0	0	0
IND385-2	46	2	0	3	0	0	1	0	0	0	10.5	0	0	0	0	0	0	0
IND385-3	31	2	0	3	0	0	1	0	0	0	14.6	0	0	0	0	0	0	0
IND385-5	24	2	0	3	0	1	1	0	0	0	12.2	0	0	0	0	0	0	0
IND385-6	35	1	0	3	0	0	1	0	0	0	13.9	0	0	0	0	0	0	0
IND385-7	37	2	0	3	0	0	1	0	0	0	14.8	0	0	0	1	0	0	2
IND385-8	50	2	0	3	0	0	1	0	0	0	17.5	0	0	0	0	0	0	0
IND385-9	33	2	0	3	0	0	1	0	0	0	13.8	0	0	0	0	0	0	0
IND386-1	27	2	0	3	0	0	1	0	0	0	13.2	0	0	0	0	0	0	0
IND386-2	40	2	0	3	0	0	1	0	0	0	14.4	0	0	0	0	0	0	0
IND386-4	11	2	0	3	0	0	1	0	0	0	11.5	0	0	0	1	0	0	2
IND387-1	38	1	0	3	0	0	1	0	0	0	14.6	0	0	0	0	0	0	0
IND387-2	36	2	0	3	0	0	1	0	0	0	12.5	0	0	0	0	0	0	0
IND387-4	13	1	0	3	0	0	1	0	0	0	14	0	0	0	0	0	0	0
IND387-5	10	2	0	3	0	0	1	0	0	0	12.5	0	0					99
IND388-1	32	2	1	3	0	0	1	2	696	0	13.2	0	0	0	1	0	0	2
IND388-3	15	2	1	3	0	0	1	0	0	0	10.2	0	0	0	1	0	0	2
IND388-4	8	1	1	3	0	0	1	0	0	0	12.4	0	0	0	0	0	0	0
IND389-1	57	1	0	3	0	0	1	0	0	0	15	0	0	0	0	0	0	0
IND389-2	46	2	0	3	0	0	1	0	0	0	14.8	0	0	0	0	0	0	0
IND389-6	15	1	0	3	0	0	1	0	0	0	14.9	0	0	0	0	0	0	0
IND389-7	14	2	0	3	0	0	1	0	0	0	13.9	0	0	0	0	0	0	0
IND389-8	5	2	0	3	0	0	1	0	0	0	12.1	0	0	0	0	0	0	0
IND39-1	31	2	0	3	0	0	1	0	0	0	15.2	0	0	0	0	0	0	0
IND39-3	2.5	1	0	3	0	0	1	0	0	0	14.2	0	0					99
IND39-4	0.75	1	0	3	0	0	9	0	0	0	999	0	0					99
IND390-1	19	1	0	3	0	0	1	0	0	0	14.4	0	0	0	1	0	0	2
IND390-2	30	2	0	3	0	0	1	0	0	0	13.7	0	0	0	0	0	0	0
IND390-4	5.5	2	0	3	0	0	1	0	0	0	13.1	0	0	0	0	0	0	0
IND390-5	0.416666667	1	0	3	0	0	1	0	0	0	11.7	0	0					99
IND390-6	24	1	0	3	0	0	1	1	2016	0	15.5	0	0	1	0	0	0	1
IND391-1	42	1	0	3	0	0	1	0	0	0	15.3	0	0	0	0	0	0	0
IND391-2	41	2	0	3	0	0	1	0	0	0	14.3	0	0	0	0	0	0	0
IND392-1	41	1	0	3	0	0	1	0	0	0	16.3	0	0	0	0	0	0	0
IND392-2	36	2	0	3	0	1	1	2	1320	0	10.4	0	0					99
IND393-1	38	2	0	3	0	0	1	0	0	0	13.2	0	0	0	0	0	0	0
IND393-6	3	2	0	3	0	0	1	0	0	0	11.9	0	0	0	0	0	0	0
IND394-1	45	2	1	2	0	0	1	0	0	0	13.3	0	0	0	0	0	0	0
IND394-3	22	1	1	2	0	0	1	0	0	0	12.8	0	0	0	0	0	0	0
IND394-4	20	2	1	2	0	0	1	0	0	0	8.6	0	0	1	1	0	0	5
IND394-6	5	2	1	2	0	0	1	0	0	0	12	0	0					99
IND395-1	54	1	0	2	0	0	1	1	133	0	16.4	0	0	1	0	0	0	1
IND395-10	10	2	0	2	0	0	1	0	0	0	11.8	0	0					99
IND395-2	48	2	0	2	0	0	1	0	0	0	11.8	0	0	0	0	0	0	0
IND395-3	29	1	0	2	0	0	1	0	0	0	8.3	0	0	0	1	0	0	2
IND395-7	18	1	0	2	0	0	1	0	0	0	12.6	0	0	0	1	0	0	2
IND395-8	17	1	0	2	0	0	1	0	0	0	16.4	0	0	0	1	0	0	2
IND395-9	12	2	0	2	0	0	1	0	0	0	10.2	0	0	0	1	0	0	2
IND396-1	32	2	0	1	0	0	1	0	0	0	11.5	0	0	0	0	0	0	0
IND396-6	1.333333333	2	0	1	0	0	1	0	0	0	9.8	0	0					99
IND397-1	32	1	1	3	0	0	1	0	0	0	14.6	0	0	0	0	0	0	0
IND397-2	30	2	1	3	0	0	1	0	0	0	14.1	0	0	1	1	0	0	5
IND397-3	30	2	1	3	0	0	1	0	0	0	13.3	0	0	0	0	0	0	0
IND397-4	0.916666667	1	1	3	0	0	1	0	0	0	9	0	0	0	1	0	0	2
IND398-1	28	2	0	3	0	0	1	0	0	0	13.2	0	0	0	0	0	0	0
IND399-1	26	2	0	3	0	0	1	0	0	0	11.6	0	0	0	0	0	0	0
IND399-3	6.166666667	1	0	3	0	0	1	0	0	0	11.8	0	0	0	0	0	0	0
IND399-4	2.25	2	0	3	0	0	1	0	0	0	12	0	0	0	0	0	0	0
IND4-1	38	2	0	2	0	0	1	0	0	0	11.7	0	0	0	1	0	0	2
IND4-5	9	2	0	2	0	0	1	0	0	0	11.2	0	0	1	0	0	0	1
IND4-6	8	2	0	2	0	0	1	0	0	0	12.2	0	0	0	1	0	0	2
IND4-7	3.583333333	1	0	2	0	0	1	2	75	0	12.9	0	0					99
IND40-1	34	2	0	3	1	1	1	0	0	0	14.8	0	0	0	0	0	0	0
IND40-2	42	1	0	3	0	0	1	0	0	0	15.4		0	0	0	0	0	0
IND40-4	12	2	1	3	0	0	1	0	0	0	13.7	0	0	0	0	0	0	0
IND40-5	7	1	1	3	0	0	1	0	0	0	13.8	0	0	0	0	0	0	0
IND40-6	4.25	2	1	3	0	0	1	0	0	0	13.5	0	0	0	0	0	0	0
IND400-1	21	1	0	3	0	0	1	0	0	0	14.6	0	0	0	0	0	0	0
IND400-2	46	2	0	3	0	0	1	0	0	0	14.4	0	0	0	0	0	0	0
IND400-3	18	1	0	3	0	0	1	1	46.5	0	10	0	0					99
IND400-6	8.25	1	0	3	0	0	1	0	0	0	10.2	0	0					99
IND401-1	40	2	0	3	0	0	1	0	0	0	14.6	0	0	0	0	0	0	0
IND401-2	43	1	0	3	0	0	1	0	0	0	15.3	0	0	0	0	0	0	0
IND401-5	13	1	0	3	0	0	1	0	0	0	13.3	1	1	0	1	0	0	2
IND401-6	12	2	0	3	0	0	1	0	0	0	12.5	0	0	0	0	0	0	0
IND401-7	4	1	0	3	0	0	1	0	0	0	12.2	0	0	0	0	0	0	0
IND402-1	72	2	0	3	0	0	1	0	0	0	12.8	0	0	0	0	0	0	0
IND402-2	29	2	0	3	0	0	1	0	0	0	14.4	0	0	0	0	0	0	0
IND402-3	36	1	0	3	0	0	1	0	0	0	15.1	0	0	0	0	0	0	0
IND403-1	32	2	0	3	0	0	1	0	0	0	12.3	0	0	0	1	0	0	2
IND403-3	8	2	0	3	0	0	1	0	0	0	13.1	0	0					99
IND403-4	0.083333333	1	1	3	0	0	1	0	0	0	12.1	0	0					99
IND404-1	48	1	0	3	0	0	1	0	0	0	15.4	0	0	0	0	0	0	0
IND404-2	48	2	0	3	0	0	1	0	0	0	15.5	0	0	0	0	0	0	0
IND405-1	40	2	0	3	0	0	1	0	0	0	12.3	0	0	0	0	0	0	0
IND405-3	16	1	0	3	0	0	1	2	412.5	0	11.6	0	0					99
IND405-6	4	2	0	3	0	0	1	0	0	0	12.1	0	0					99
IND405-7	2	1	0	3	0	0	1	0	0	0	11.5	0	0					99
IND406-1	39	2	1	3	0	0	1	2	348	0	14.1	0	0	0	1	0	0	2
IND406-2	40	1	1	2	0	0	1	0	0	0	16.8	0	0	1	0	0	0	1
IND406-3	11	2	1	2	0	0	1	0	0	0	14.9	0	0	0	0	0	0	0
IND406-4	4	1	1	2	0	0	1	0	0	0	12	0	0	0	0	0	0	0
IND406-5	2	2	1	2	0	0	1	0	0	0	13.8	0	0	0	0	0	0	0
IND407-1	48	1	0	1	0	0	1	0	0	0	14.8	0	0	0	0	0	0	0
IND407-2	19	2	0	1	0	0	1	0	0	0	8.3	0	0	0	0	0	0	0
IND407-3	25	2	0	1	0	0	1	1	132256.8	0	14.4	0	0	1	0	0	0	1
IND407-4	19	2	0	1	0	0	1	0	0	0	14.3	0	0	0	1	0	0	2
IND407-5	17	2	0	1	0	0	1	0	0	0	12.9	0	0	0	0	0	1	4
IND408-1	50	2	0	1	0	0	1	0	0	0	11.1	0	0	0	0	0	0	0
IND408-2	40	2	0	1	0	0	1	2	504	0	9.6	0	0	0	1	0	0	2
IND408-3	1.416666667	1	0	1	0	0	1	0	0	0	8.7	0	0	1	0	0	0	1
IND408-4	19	2	0	1	0	0	1	1	1760	0	10.4	0	0	1	0	0	0	1
IND408-5	17	2	0	1	0	0	1	0	0	0	11.4	0	0	0	0	0	0	0
IND409-1	68	1	0	3	0	0	1	0	0	0	13.7	0	0	1	0	0	0	1
IND409-2	66	2	0	3	0	0	2	0	0	0	13	0	0	0	0	0	0	0
IND409-3	12	1	0	3	0	0	1	0	0	0	14.7	0	0	0	0	0	0	0
IND409-4	8	1	0	3	0	0	3	0	0	0	15.2	0	0	0	0	0	0	0
IND41-1	36	2	0	3	0	0	1	0	0	0	14.2	0	0	0	0	0	0	0
IND41-5	3	1	0	3	0	0	1	0	0	0	12	0	0	0	0	0	0	0
IND410-1	30	2	0	3	0	0	1	0	0	0	14.3	0	0	0	0	0	0	0
IND410-3	14	2	0	3	0	0	1	2	487.5	0	14.3	0	0	0	1	0	0	2
IND410-4	11	1	0	3	0	0	3	0	0	0	12.5	0	0	0	0	0	0	0
IND411-1	39	2	0	3	0	0	1	0	0	0	5.2	0	0	0	0	0	0	0
IND411-2	41	1	0	3	0	0	1	0	0	0	15.8	0	0	0	0	0	0	0
IND412-1	42	1	0	3	0	0	1	0	0	0	16.9	0	0	0	1	0	0	2
IND412-3	13	1	0	3	0	0	1	0	0	0	13.1	0	0	0	0	0	0	0
IND412-5	4	1	0	3	0	0	1	0	0	0	13.5	0	0					99
IND412-7	1.166666667	1	0	3	0	0	1	0	0	0	10.8	0	0	0	0	0	0	0
IND413-1	60	1	0	3	0	0	1	0	0	0	11.7	0	0	0	0	0	0	0
IND413-3	30	2	0	3	0	0	1	0	0	0	13.3	0	0	0	0	0	0	0
IND413-4	17	1	0	3	0	0	1	0	0	0	16.4	0	0	0	0	0	0	0
IND413-5	2	2	0	3	0	0	1	0	0	0	999	0	0					99
IND414-1	34	2	1	2	0	0	1	0	0	0	12.3	0	0	0	0	0	0	0
IND414-4	6	1	1	2	0	0	1	0	0	0	11.7	0	0	0	0	0	0	0
IND414-5	1	2	1	2	0	0	1	0	0	0	10.2	0	0	0	0	0	0	0
IND415-1	52	1	0	3	0	0	1	0	0	0	16.9	0	0	0	0	0	0	0
IND415-2	46	2	0	3	0	0	1	0	0	0	12.3	0	0	0	1	0	0	2
IND415-5	7	2	0	3	0	0	1	0	0	0	12.5	0	0	0	0	0	0	0
IND416-1	35	2	1	3	0	0	1	0	0	0	13.1	0	0	1	0	0	0	1
IND416-3	10	1	1	3	0	0	1	0	0	0	14.3	0	0	0	0	0	0	0
IND416-4	2.166666667	1	1	3	0	0	1	0	0	0	12.2	0	0	0	0	0	0	0
IND417-1	57	2	0	3	0	0	1	0	0	0	12.9	0	0	0	0	0	0	0
IND417-3	17	1	0	3	0	0	1	0	0	0	14.4	0	0	0	1	0	0	2
IND418-1	23	2	0	3	1	0	1	0	0	0	12.1	0	0	0	0	0	0	0
IND418-3	1.666666667	1	0	3	0	0	1	2	150	0	8.3	0	0	0	1	0	0	2
IND419-1	70	1	1	3	0	0	1	0	0	0	9	0	0	1	1	0	0	5
IND419-3	11	1	1	3	0	0	1	0	0	0	15	0	0	0	0	0	0	0
IND42-1	30	2	0	3	0	0	1	0	0	0	10.7	0	0	0	0	0	0	0
IND42-3	9	2	0	3	0	0	1	0	0	0	14.4	0	0	0	0	0	0	0
IND42-4	2	1	0	3	0	0	1	0	0	0	13.2	0	0	0	0	0	0	0
IND420-1	31	2	0	3	0	0	1	0	0	0	12.8	0	0	0	0	0	0	0
IND420-3	1.75	2	0	3	0	0	1	0	0	0	12.8	0	0	0	0	0	0	0
IND421-1	37	2	0	3	0	0	1	0	0	0	14.5	0	0	0	0	0	1	4
IND421-3	0.666666667	1	0	3	0	0	1	0	0	0	12.3	1	1	0	0	0	0	0
IND422-1	22	2	0	2	0	0	1	0	0	0	11.7	0	0	0	1	0	0	2
IND422-3	3.333333333	2	0	2	0	0	1	0	0	0	10.6	0	0	1	1	0	0	5
IND423-1	43	1	1	3	0	0	1	0	0	0	15.8	0	0	0	0	0	0	0
IND423-2	40	2	1	3	0	0	1	0	0	0	12.7	0	0	0	0	0	0	0
IND423-5	5	1	1	3	0	0	1	0	0	0	12.3	0	0	0	0	0	0	0
IND424-1	26	2	0	3	0	0	1	0	0	0	12.4	0	0	0	0	0	0	0
IND424-10	27	2	0	3	0	0	1	0	0	0	13.4	0	0	0	1	0	0	2
IND424-3	3	1	0	3	0	0	1	2	5208	0	8.3	0	0	0	1	0	0	2
IND424-4	30	2	0	3	0	0	1	0	0	0	14.5	0	0	0	1	0	0	2
IND424-5	4.666666667	2	0	3	0	0	1	0	0	0	10.8	0	0	0	0	0	0	0
IND424-6	1.25	1	0	3	0	0	1	0	0	0	12.3	0	0					99
IND424-7	30	2	0	3	0	0	1	1	294	0	11.6	0	0	1	0	0	0	1
IND424-8	59	2	0	3	0	0	1	0	0	0	13	0	0	0	0	0	0	0
IND424-9	58	2	0	3	0	0	1	0	0	0	11.4	0	0					99
IND425-1	37	2	0	2	0	0	1	0	0	0	12.6	0	0	1	1	0	0	5
IND425-2	15	2	0	2	0	0	1	0	0	0	13.1	0	0	0	1	0	0	2
IND425-3	12	1	0	2	0	0	1	0	0	0	13.1	0	0	0	0	0	0	0
IND425-6	10	2	0	2	0	0	2	0	0	0	13.6	0	0	0	0	0	0	0
IND426-1	28	2	0	1	0	0	1	1	2008.5	0	11.2	0	0	1	0	0	0	1
IND426-3	18	2	0	1	0	0	1	4	810	0	7.9	0	0	1	0	0	1	5
IND426-4	4	2	0	1	0	0	1	0	0	0	6.7	0	0	1	0	0	0	1
IND426-5	2	2	0	1	0	0	1	2	448	0	7.4	0	0					99
IND427-1	40	1	0	1	0	0	1	0	0	0	13.1	0	0	0	0	0	0	0
IND427-2	35	2	0	1	0	0	1	0	0	0	12.2	0	0	0	0	0	0	0
IND427-3	14	1	0	1	0	0	1	0	0	0	13.2	0	0	1	0	0	0	1
IND427-4	5	1	0	1	0	0	1	0	0	0	11.8	0	0					99
IND427-5	20	1	0	1	0	0	1	4	120	0	9.4	0	0					99
IND427-6	7	1	0	1	0	0	1	1	85.5	0	7.7	0	0					99
IND428-1	38	2	0	1	0	0	1	0	0	0	12.6	0	0	1	0	0	0	1
IND428-10	5	2	0	1	0	0	1	0	0	0	10.1	0	0	0	0	0	0	0
IND428-4	18	1	0	1	0	0	1	0	0	0	6.2	0	0	0	0	0	0	0
IND428-5	13	1	0	1	0	0	1	0	0	0	8.7	0	0	0	0	0	0	0
IND428-6	10	1	0	1	0	0	1	0	0	0	8.7	0	0	0	0	0	0	0
IND428-7	6	1	0	1	0	0	1	0	0	0	10.8	0	0					99
IND428-8	2	2	0	1	0	0	1	0	0	0	11.4	0	0	0	0	0	0	0
IND428-9	20	2	0	1	0	0	1	0	0	0	8	0	0	1	0	0	0	1
IND429-1	35	2	1	1	0	0	1	0	0	0	10	0	0	0	0	0	0	0
IND429-2	3.416666667	2	1	1	0	0	1	0	0	0	8.1	0	0	0	0	0	0	0
IND43-1	31	2	0	3	0	1	1	0	0	0	11.7	0	0	0	0	0	0	0
IND43-2	31	1	0	3	0	0	1	0	0	0	12.7	0	0	0	0	0	0	0
IND430-1	30	2	0	1	0	0	1	4	346.5	0	9.5	0	0	0	0	0	1	4
IND430-2	7	2	0	1	0	0	1	0	0	0	9.7	0	0	0	0	0	0	0
IND431-1	20	2	0	1	0	0	1	0	0	0	12.7	0	0	0	0	0	0	0
IND432-1	25	2	0	1	1	0	1	0	0	0	11.4	0	0	0	0	0	0	0
IND432-3	11	1	0	1	0	0	1	0	0	0	5.2	0	0	0	1	0	0	2
IND432-4	1.583333333	1	0	1	0	0	1	0	0	0	11.8	0	0	0	0	0	0	0
IND432-5	18	2	0	1	0	0	1	0	0	0	10.4	0	0	0	0	0	0	0
IND433-1	40	2	0	1	0	0	1	0	0	0	9.2	0	0	0	0	0	0	0
IND433-2	20	1	0	1	0	0	1	0	0	0	4.8	0	0	1	0	0	0	1
IND433-4	15	2	0	1	0	0	1	0	0	0	7.3	0	0	0	0	0	0	0
IND433-5	24	1	0	1	1	0	1	0	0	0	13.2	0	0	0	0	0	0	0
IND434-1	37	2	0	1	0	0	1	0	0	0	9	0	0	1	0	0	0	1
IND434-3	10	1	0	1	0	0	1	0	0	0	2.3	0	0	0	1	0	0	2
IND435-1	21	2	0	1	0	0	1	0	0	0	16.2	0	0	0	1	0	0	2
IND435-2	26	1	0	1	0	0	1	0	0	0	15.3	0	0	0	0	0	0	0
IND435-4	18	2	0	1	0	0	1	0	0	0	13.3	0	0	0	0	0	0	0
IND435-5	1	2	0	1	0	0	1	0	0	0	9.9	0	0					99
IND436-1	25	1	0	1	1	0	2	0	0	0	13.8	0	0	1	0	0	0	1
IND436-2	18	2	0	1	0	0	1	0	0	0	6.5	0	0	0	0	0	0	0
IND436-3	14	2	0	1	0	0	1	0	0	0	12	0	0	1	0	0	0	1
IND437-1	22	2	0	1	0	0	1	0	0	0	10.5	0	0	0	0	0	0	0
IND437-3	3.5	2	0	1	0	0	1	0	0	0	10.7	0	0	0	0	0	0	0
IND438-1	37	1	0	1	0	0	1	0	0	0	13	0	0	0	0	0	0	0
IND438-2	33	2	0	1	0	0	1	0	0	0	13.2	0	0	0	0	0	0	0
IND439-1	55	1	1	1	0	0	1	0	0	0	15	0	0	0	0	0	0	0
IND439-2	42	2	1	1	0	0	1	4	420	35	6.7	0	1	0	0	0	0	0
IND439-3	11	1	1	1	0	0	1	0	0	0	8	0	0	0	0	0	0	0
IND44-1	49	2	0	3	0	0	1	0	0	0	15.1	0	0	0	0	0	0	0
IND44-5	15	2	0	3	0	0	1	0	0	0	12.4	0	0	0	0	0	0	0
IND44-6	10	2	0	3	0	0	1	0	0	0	13.5	0	0	0	0	0	0	0
IND440-1	19	2	1	1	0	0	2	0	0	0	18.1	0	0	0	1	0	0	2
IND440-2	45	1	1	1	0	0	1	0	0	0	4.7	0	0	1	0	0	0	1
IND440-3	25	2	1	1	0	0	1	0	0	0	13.8	0	0	0	0	0	0	0
IND440-4	2	1	1	1	0	0	1	0	0	0	11.6	0	0	0	0	0	0	0
IND440-5	5	1	1	1	0	0	1	0	0	0	8.9	0	0	0	0	0	0	0
IND440-6	11	1	1	1	0	0	1	0	0	0	4.7	0	0	1	0	0	0	1
IND441-1	20	1	1	1	0	0	1	0	0	0	8.7	0	0	0	0	0	0	0
IND441-2	42	2	1	1	0	0	1	1	337.5	75	12	0	0	1	0	0	0	1
IND442-1	32	2	0	1	0	0	1	2	385	154	12.4	0	0	0	1	0	0	2
IND442-3	60	1	0	1	0	0	1	0	0	0	14	0	0	0	0	0	0	0
IND443-1	35	2	1	1	0	0	1	0	0	0	17.1	0	0	0	0	0	0	0
IND443-3	22	1	1	1	0	0	1	0	0	0	14	0	0	0	0	0	0	0
IND443-4	11	2	1	1	0	0	1	0	0	0	10.6	0	0	1	0	0	0	1
IND443-5	6	1	1	1	0	0	1	0	0	0	11.6	0	0	0	1	0	0	2
IND444-1	35	2	1	1	0	0	1	0	0	0	17.1	0	0	1	0	0	0	1
IND444-3	7	1	1	1	0	0	1	0	0	0	12.6	0	0	0	1	0	0	2
IND445-1	34	1	0	1	0	0	1	0	0	0	16	0	0	0	0	0	0	0
IND445-2	33	2	0	1	0	0	1	0	0	0	12.5	0	0	1	1	0	0	5
IND445-3	14	2	0	1	0	0	1	0	0	0	13.3	0	0	1	0	0	0	1
IND445-4	9	1	0	1	0	0	1	2	70	0	8.8	0	0					99
IND446-1	44	1	0	1	0	0	1	1	140	0	11.5	0	0	1	0	0	0	1
IND446-2	8	2	0	1	0	0	1	0	0	0	10.3	0	0	0	0	0	0	0
IND447-1	40	2	0	1	0	0	1	1	2392	0	9.3	0	0	1	0	0	0	1
IND447-3	7	2	0	1	0	0	1	0	0	0	11.9	0	0	0	0	0	0	0
IND447-4	42	2	0	1	0	0	1	0	0	0	14.9	0	0	0	0	0	0	0
IND448-1	25	2	0	1	0	0	1	0	0	0	14.1	0	0	0	0	0	1	4
IND448-3	3	2	0	1	0	0	1	1	15900	0	9.9	0	0	1	0	0	0	1
IND449-1	22	2	0	1	0	0	1	0	0	0	13.7	0	0	0	1	0	0	2
IND449-3	3	2	0	1	0	0	1	0	0	0	10.9	0	0	0	0	0	0	0
IND449-4	65	1	0	1	0	0	1	0	0	0	13.8	0	0	0	0	0	0	0
IND45-1	34	2	0	3	0	1	1	0	0	0	11.5	0	0	0	0	0	0	0
IND45-4	5	1	0	2	0	0	1	2	72	0	11.5	0	0					99
IND450-1	60	2	0	1	0	0	1	0	0	0	13.6	0	0	0	0	0	0	0
IND450-2	19	1	0	1	0	0	1	4	186	31	13.4	0	0					99
IND450-3	22	1	0	1	0	0	1	0	0	0	10.5	0	0	0	0	0	0	0
IND451-1	23	2	1	3	1	0	1	0	0	0	12.9	0	0	0	0	0	0	0
IND451-3	4	1	1	3	0	0	1	0	0	0	12.4	0	0					99
IND452-1	34	2	1	3	0	0	1	0	0	0	16.2	0	0	1	0	0	0	1
IND452-2	33	1	1	3	0	0	1	0	0	0	12.4	0	0	0	0	0	0	0
IND452-5	9	1	1	3	0	0	1	1	187.5	0	6.3	1	1	1	0	0	0	1
IND452-7	2	2	1	3	0	0	1	0	0	0	10.8	0	0	0	0	0	0	0
IND453-1	58	1	1	3	0	0	1	0	0	0	16.6	0	0	0	1	0	0	2
IND453-2	62	2	1	3	0	0	1	0	0	0	13.8	0	0	0	0	0	0	0
IND454-1	24	2	1	3	0	0	1	0	0	0	14.7	0	0	0	0	0	0	0
IND454-3	1.666666667	2	1	3	0	0	1	0	0	0	13	0	0					99
IND455-1	23	2	1	3	0	0	1	0	0	0	13.3	0	0	0	0	0	0	0
IND455-3	6	1	1	3	0	0	1	0	0	0	11.1	0	0	0	0	0	0	0
IND455-4	0.416666667	2	1	3	0	0	1	0	0	0	12.8	0	0					99
IND456-1	37	2	1	3	0	0	1	0	0	0	13.8	0	0	0	0	0	0	0
IND456-3	0.416666667	1	1	3	0	0	1	0	0	0	13.7	0	0					99
IND457-1	35	1	0	3	0	0	1	0	0	0	14.5	0	0	0	0	0	0	0
IND457-2	33	2	0	2	0	0	1	0	0	0	8.1	0	0	0	0	0	0	0
IND458-1	50	2	1	3	0	0	1	0	0	0	14.1	0	0	0	0	0	0	0
IND458-2	1.416666667	1	1	3	0	0	1	0	0	0	9.4	0	0	0	0	0	0	0
IND458-3	5	1	1	3	0	0	1	0	0	150	9.8	0	0	1	0	0	0	1
IND459-1	30	2	0	3	0	0	1	0	0	0	16.5	0	0	0	0	0	0	0
IND459-2	33	1	0	3	0	0	1	0	0	0	14.6	0	0	1	0	0	0	1
IND459-3	11	1	0	3	0	0	1	0	0	0	14.4	0	0	0	0	0	0	0
IND459-4	5.416666667	1	0	3	0	0	1	0	0	0	13.1	0	0	1	0	0	0	1
IND459-5	0.416666667	1	0	3	0	0	9	0	0	0	999	0	0					99
IND46-1	21	2	0	2	0	0	1	0	0	0	13.4	0	0	0	1	0	0	2
IND46-3	1	1	0	2	0	0	1	0	0	0	10.5	0	0	0	0	0	0	0
IND460-1	20	2	1	3	0	0	1	0	0	0	11.6	0	0	0	0	0	0	0
IND461-1	42	2	1	3	0	0	1	0	0	0	11	0	0	1	0	0	0	1
IND462-1	41	2	0	1	0	0	1	0	0	0	9.5	0	0	0	0	0	0	0
IND463-1	35	2	1	3	0	0	1	0	0	0	13.5	0	0	1	0	0	0	1
IND463-5	7	2	1	3	0	0	1	0	0	375	7	0	0	0	1	0	0	2
IND463-6	3.416666667	2	1	3	0	0	1	2	862.5	0	11.2	0	0	0	1	0	0	2
IND464-1	43	1	1	3	1	0	1	0	0	0	18.8	0	1	0	0	0	0	0
IND464-2	34	2	1	3	0	0	1	0	0	0	13.1	0	0	0	0	0	0	0
IND464-4	5	2	1	3	0	0	1	0	0	0	12.1	0	0	0	0	0	0	0
IND465-1	60	1	1	3	0	0	1	0	0	0	12.4	0	0	0	1	0	0	2
IND465-2	56	2	1	3	0	0	1	0	0	0	12.4	0	0	0	0	0	0	0
IND465-3	27	2	1	3	0	0	1	0	0	0	14.7	0	0	0	0	0	0	0
IND465-4	2.5	1	1	3	0	0	1	0	0	0	12.4	0	0	0	0	0	0	0
IND466-1	48	1	1	3	0	0	1	0	0	0	10.2	0	0	0	0	0	0	0
IND466-2	46	2	1	3	0	0	1	1	75	0	13	0	0	1	0	0	0	1
IND466-3	10	2	1	3	0	0	1	0	0	0	12.1	0	0	0	0	0	0	0
IND467-1	47	2	0	3	0	0	1	0	0	0	10	0	0	1	0	0	0	1
IND467-4	6	2	0	3	0	0	1	0	0	0	11.4	0	0	0	0	0	0	0
IND468-1	68	1	0	3	0	0	1	0	0	0	12	0	0	0	0	0	0	0
IND468-2	60	2	0	3	0	0	1	0	0	0	10.9	0	0	0	0	0	0	0
IND468-3	6	1	0	3	0	0	1	0	0	0	15.1	0	0	0	0	0	0	0
IND468-4	5	2	0	3	0	0	1	1	450	75	8.7	0	0	1	0	0	0	1
IND468-5	4	2	0	3	0	0	1	0	0	0	11.7	0	0	0	0	0	0	0
IND469-1	35	1	1	2	0	0	1	0	0	0	15.5	0	0	0	0	0	0	0
IND469-2	40	2	1	3	0	0	1	1	1656	0	12	0	0	1	0	0	0	1
IND47-1	30	1	0	3	0	0	1	0	0	0	15.7	0	0	0	0	0	0	0
IND47-5	28	1	0	3	0	0	1	0	0	0	14.2	0	0	1	0	0	0	1
IND470-1	36	2	1	3	0	0	1	2	61	0	13.1	0	0	0	1	0	0	2
IND470-3	4.75	1	1	3	1	0	1	0	0	0	12.4	0	0	0	0	0	0	0
IND471-1	39	2	1	3	0	0	1	0	0	0	11.4	0	0	0	0	0	0	0
IND471-3	21	1	1	3	0	0	1	0	0	0	16.6	0	0	0	0	0	0	0
IND471-4	5	2	1	3	0	0	1	0	0	0	11.9	0	0	0	0	0	0	0
IND471-5	2.416666667	2	1	3	0	0	1	0	0	0	12	0	0	0	0	0	0	0
IND472-1	31	2	1	3	0	0	1	0	0	0	12.1	0	0	0	0	0	0	0
IND472-3	6	2	1	1	1	0	1	0	0	0	10	0	1	1	0	0	0	1
IND473-1	47	1	1	3	0	0	1	0	0	0	15.9	0	0	0	1	0	0	2
IND473-2	43	2	1	3	0	0	1	0	0	0	12.9	0	0	0	0	0	0	0
IND473-6	6.166666667	2	1	3	0	0	1	0	0	0	12.7	0	0					99
IND474-1	38	2	1	3	0	0	1	0	0	0	12.3	0	0	0	0	0	0	0
IND474-3	11	1	1	3	0	0	1	0	0	0	13.1	0	0	0	0	0	0	0
IND474-4	7	2	1	3	0	0	1	0	0	0	12.1	0	0					99
IND474-5	4	2	1	3	0	0	1	0	0	0	10.5	0	0	0	0	0	0	0
IND475-1	37	2	1	3	0	0	1	0	0	0	12.7	0	0	0	0	0	0	0
IND475-3	9	1	1	3	0	0	1	0	0	0	11.8	0	0	0	0	0	0	0
IND475-4	5	2	1	3	0	0	1	0	0	0	10.6	0	0	0	0	0	0	0
IND475-5	3	2	1	3	0	0	1	0	0	0	12	0	0	0	0	0	0	0
IND476-1	60	1	0	1	0	0	1	0	0	0	10.1	0	0	0	0	0	0	0
IND476-2	57	2	0	1	0	0	1	0	0	37.5	15.1	0	0	1	0	0	0	1
IND476-3	28	2	0	1	0	0	1	0	0	0	14.7	0	0	0	0	0	0	0
IND476-4	2.5	2	0	1	0	0	1	1	139.5	0	8.9	0	0					99
IND477-1	28	2	0	1	0	0	1	0	0	0	12.5	0	0	0	0	0	0	0
IND477-3	20	2	0	1	0	0	1	4	37.5	0	10.8	0	0	0	1	0	1	5
IND477-4	38	1	0	1	0	0	1	0	0	0	10.3	0	0	0	0	0	0	0
IND478-1	25	1	0	1	0	0	1	4	360	0	5.7	0	0	1	1	0	0	5
IND478-2	24	2	0	1	0	0	1	0	0	0	16.7	0	0	1	0	0	0	1
IND478-3	4	2	0	1	0	0	1	1	75	37.5	11.8	0	0	1	1	0	0	5
IND478-4	28	2	0	1	0	0	1	0	0	0	15.4	0	0	0	0	0	0	0
IND478-5	29	2	0	1	0	0	1	0	0	0	6.4	1	1	0	1	0	0	2
IND479-1	33	1	0	1	0	0	1	0	0	0	17	0	0	0	0	0	0	0
IND479-2	30	2	0	1	0	0	1	0	0	0	14.2	0	0	1	0	1	0	5
IND479-3	4.5	2	0	1	0	0	1	2	2142	0	10.1	0	0					99
IND479-4	8	2	0	1	0	0	1	0	0	0	10.3	0	0	0	1	0	0	2
IND48-1	39	2	0	3	0	0	1	0	0	0	12.6	0	0	0	0	0	0	0
IND48-3	5	1	0	2	0	0	1	0	0	0	11.4	0	0	0	0	0	0	0
IND480-1	37	1	0	1	0	0	1	0	0	0	13.3	0	0	1	0	0	0	1
IND480-2	35	2	0	1	0	0	1	0	0	0	12.5	0	0	0	0	0	0	0
IND480-5	7	2	0	1	0	0	1	1	135648	0	9.8	1	1	1	0	0	0	1
IND480-6	0.333333333	1	0	1	0	0	1	0	0	0	12.2	0	0					99
IND480-7	18	2	0	1	0	0	1	0	0	0	10.4	0	0	0	0	0	0	0
IND480-8	15	2	0	1	0	0	1	5	2100	0	5.8	0	0					99
IND481-1	47	1	1	2	0	0	1	0	0	0	11.9	0	0	0	0	0	0	0
IND481-2	41	2	1	3	0	0	1	0	0	0	11.8	0	0	0	0	0	0	0
IND481-6	1.833333333	1	1	2	0	0	1	0	0	0	11.6	0	0	0	0	0	0	0
IND482-1	67	1	1	2	0	0	1	0	0	0	8.5	0	0	1	0	0	0	1
IND482-2	59	2	1	2	0	0	1	0	0	0	11.7	0	0	0	1	0	0	2
IND482-3	23	2	1	2	0	0	1	4	225	0	14.1	0	0	1	0	0	1	5
IND482-4	17	2	1	2	0	0	1	0	0	0	11.2	0	0	1	0	0	0	1
IND482-5	13	2	1	2	0	0	1	0	0	0	7.3	0	0	1	0	0	0	1
IND482-6	2	1	1	2	0	0	1	2	300	0	10.3	0	0	0	1	0	0	2
IND483-1	30	1	0	1	0	0	1	0	0	0	6.4	0	0	1	0	0	0	1
IND483-2	21	1	0	1	0	0	1	1	337.5	150	13	0	0	1	1	0	0	5
IND483-3	25	2	0	1	0	0	1	0	0	0	8.9	0	0	0	0	0	0	0
IND483-4	50	2	0	1	0	0	1	0	0	0	11.7	0	0	1	0	0	0	1
IND483-5	30	2	0	1	0	0	1	0	0	0	11.7	0	0	0	0	0	0	0
IND483-6	1.666666667	2	0	1	0	0	1	0	0	0	11.1	0	0	0	0	0	0	0
IND483-8	27	2	0	1	0	0	1	0	0	0	8.7	0	0	0	1	0	0	2
IND484-1	25	1	0	1	0	0	1	0	0	0	10.7	0	0	1	0	0	0	1
IND484-2	25	2	0	1	0	0	1	0	0	0	7.9	0	0	1	0	0	0	1
IND484-3	19	1	0	1	0	0	1	4	900	0	13.4	0	0	1	0	0	1	5
IND484-4	60	2	0	1	0	0	1	0	0	0	8.9	0	0	0	0	0	0	0
IND484-5	20	2	0	1	0	0	1	0	0	0	8.3	0	0	1	0	0	0	1
IND485-1	40	2	0	1	0	0	1	0	0	0	7	0	0	0	0	0	0	0
IND485-2	15	2	0	1	0	0	1	0	0	0	9.4	0	0	0	0	0	0	0
IND485-3	35	2	0	1	0	0	1	0	0	0	15.5	0	0	0	0	0	0	0
IND485-4	19	1	0	1	0	0	1	0	0	0	10.9	0	0	0	0	0	0	0
IND485-5	22	1	0	1	0	0	1	0	0	0	14.6	0	0					99
IND485-6	13	1	0	1	0	0	1	4	150	0	19.1	0	0	1	0	0	0	1
IND486-1	39	1	0	2	0	0	1	0	0	0	15	0	0	0	0	0	0	0
IND486-2	39	2	0	3	0	0	1	0	0	0	12.9	0	0	0	0	0	0	0
IND486-4	4	1	0	2	0	0	3	0	0	0	10.1	0	0	0	0	0	0	0
IND486-5	4	1	0	2	0	0	3	5	888	0	10.4	0	0	1	1	0	0	5
IND486-6	7	2	0	2	0	0	1	0	0	0	13.3	0	0	0	0	0	0	0
IND487-1	32	2	0	2	0	0	1	0	0	0	13.6	0	0	1	0	0	0	1
IND487-2	11	2	0	3	0	0	1	0	0	0	14	0	0	1	0	0	0	1
IND487-3	5	1	0	3	0	0	1	0	0	0	11.1	0	0					99
IND487-4	0.666666667	2	0	3	0	0	1	0	0	0	11.4	0	0	0	0	0	0	0
IND488-1	52	1	0	3	0	0	1	0	0	0	16.3	0	0	0	0	0	0	0
IND489-1	40	2	0	1	0	0	1	0	0	0	10.5	0	0	0	0	0	0	0
IND489-3	62	2	0	1	0	0	1	0	0	150	14	0	0	1	0	0	0	1
IND489-4	1	1	0	1	0	0	1	2	600	0	9.8	0	0	0	1	0	0	2
IND49-1	45	2	0	2	0	0	1	0	0	0	11.6	0	0	0	0	0	0	0
IND49-3	18	2	0	2	0	0	1	0	0	0	13.3	0	0	0	0	0	0	0
IND49-4	13	1	0	2	0	0	1	1	138	0	12.7	0	0	1	0	0	0	1
IND49-5	9	2	0	2	0	0	1	0	0	0	11.7	0	0	0	0	0	0	0
IND49-6	8	2	0	2	0	0	1	1	357	204	9.1	0	0					99
IND49-7	6	2	0	2	0	0	1	0	0	0	11.9	0	0	0	0	0	0	0
IND49-8	1.166666667	2	0	2	0	0	1	2	109	0	12	0	0	1	1	0	0	5
IND490-1	41	2	0	3	0	0	1	0	0	0	11.8	0	0	0	0	0	0	0
IND490-3	24	2	0	3	0	0	1	2	112.5	0	10.9	0	0	0	1	0	0	2
IND490-4	2.666666667	1	0	3	0	0	1	0	0	0	12.1	0	0	0	0	0	0	0
IND491-1	33	2	1	1	0	0	1	0	0	0	9.8	0	0	0	0	0	0	0
IND491-3	3	2	1	1	0	0	1	0	0	0	12.4	0	0	0	0	0	0	0
IND491-4	1.25	1	1	1	0	0	1	0	0	0	12	0	0	0	0	0	0	0
IND492-1	36	1	0	1	0	0	1	0	0	0	12.3	0	0	1	0	0	0	1
IND492-2	32	2	0	1	0	0	1	0	0	0	8.9	0	0	0	1	0	0	2
IND492-5	1.5	1	0	1	0	0	1	0	0	0	9.8	0	0	1	0	0	0	1
IND492-6	13	2	0	1	0	0	1	1	412.5	0	11.3	0	0	1	0	0	0	1
IND493-1	40	1	0	1	0	0	1	0	0	0	8.7	0	0	0	0	0	0	0
IND493-2	37	2	0	1	0	0	1	0	0	0	12.1	0	0	0	0	0	1	4
IND493-3	28	2	0	1	0	0	1	0	0	0	7.2	0	0	0	0	0	0	0
IND493-4	25	2	0	1	0	0	1	0	0	0	15.7	1	1	1	0	0	0	1
IND493-5	30	1	0	1	0	0	1	5	877.5	67.5	8.4	0	0	1	1	0	0	5
IND494-1	28	1	0	1	0	0	1	0	0	0	5.4	0	0	0	0	0	0	0
IND494-2	26	2	0	1	0	0	1	0	0	0	10.8	0	0	0	1	0	0	2
IND494-4	15	2	0	1	0	0	1	0	0	0	7.9	0	0	0	0	0	1	4
IND494-5	20	2	0	1	0	0	1	2	375	0	6.2	0	0	1	1	0	0	5
IND495-1	28	1	0	1	0	0	1	0	0	0	17	0	0	0	0	0	0	0
IND495-2	29	2	0	1	0	0	1	0	0	0	13.1	0	0	0	0	0	0	0
IND495-3	13	1	0	1	0	0	1	0	0	0	11.7	0	0	0	0	0	0	0
IND495-6	3.5	1	0	1	0	0	1	1	32700	0	10.7	0	0					99
IND495-7	3.5	2	0	1	0	0	1	0	0	0	17.2	0	0	0	0	0	0	0
IND496-1	35	1	1	1	0	0	1	0	0	0	14.8	0	0	1	0	0	0	1
IND496-2	33	2	1	1	0	0	1	2	825	0	12.1	0	0	1	1	0	1	5
IND496-3	8	2	1	1	0	0	1	1	2100	0	11.3	0	0	1	0	0	0	1
IND496-4	5	2	1	1	0	0	1	1	975	150	13.2	0	0	1	0	0	0	1
IND496-5	2	2	1	1	0	0	1	2	1050	0	9.7	0	0	1	1	0	1	5
IND497-1	19	2	0	1	0	0	1	0	0	0	7	0	0	1	0	0	1	5
IND497-3	9	2	0	1	0	0	1	0	0	0	9.1	0	0	0	0	1	0	3
IND497-4	3	1	0	1	0	0	1	0	0	0	8.5	0	0	0	0	0	0	0
IND498-1	53	1	0	3	0	0	1	0	0	0	16.3	0	0	1	0	0	0	1
IND498-2	46	2	0	3	0	0	1	0	0	0	13.7	0	0	1	0	0	0	1
IND499-1	44	1	0	2	0	0	1	0	0	0	20.5	0	0	1	1	0	0	5
IND499-2	35	2	0	2	0	0	1	0	0	0	7.5	0	0	1	0	0	0	1
IND499-3	9	2	0	2	1	0	1	0	0	0	12.3	0	0	0	0	0	0	0
IND499-4	2	1	0	2	0	0	1	0	0	0	10.4	0	0					99
IND499-5	25	1	0	2	0	0	3	0	0	0	13.9	0	0	0	0	0	0	0
IND5-1	48	2	0	2	0	0	1	0	0	0	10.3	0	0	0	0	0	0	0
IND5-3	7.25	1	0	2	0	0	1	0	0	0	12.1	0	0	0	0	0	0	0
IND50-1	43	2	0	2	0	0	1	0	0	0	13.2	0	0	1	0	0	0	1
IND50-10	45	2	0	2	0	0	1	0	0	0	7	0	0	0	0	0	0	0
IND50-3	11	2	0	2	0	0	1	0	0	0	10.1	0	0	1	0	0	0	1
IND50-4	10	2	0	2	0	0	1	0	0	0	11.2	0	0	0	0	0	0	0
IND50-5	9	2	0	2	0	0	1	2	1584	0	10.6	0	0					99
IND50-6	6	1	0	2	0	0	1	2	166	0	12.3	0	0					99
IND50-7	6	1	0	2	0	0	1	0	0	0	12.1	0	0	0	1	0	0	2
IND50-8	3	2	0	2	0	0	1	2	760	0	12.9	0	0					99
IND50-9	45	2	0	2	0	0	1	0	0	0	11.1	0	0	0	1	0	0	2
IND500-1	24	2	1	3	0	0	1	0	0	0	13	0	0	1	0	0	0	1
IND500-4	7	1	1	2	0	0	3	0	0	0	12.1	0	0					99
IND500-8	1	2	1	2	0	0	1	0	0	0	10.6	0	0	0	0	0	0	0
IND501-1	36	2	0	3	0	1	1	0	0	0	9.7	0	0	0	0	0	0	0
IND501-4	4	2	0	3	0	0	1	0	0	0	11.7	0	0	0	0	0	0	0
IND502-1	29	2	0	3	0	0	1	0	0	0	13.9	0	0	0	1	0	0	2
IND502-2	30	1	0	3	0	0	3	1	450	0	13.3	0	0	0	1	0	0	2
IND502-3	5	1	0	3	0	0	1	0	0	0	10.3	0	0	0	0	0	0	0
IND502-4	1.5	1	0	3	0	0	1	2	3825	0	9.4	0	0	0	1	0	0	2
IND503-1	28	1	0	3	0	0	1	0	0	0	13.4	0	0	0	0	0	0	0
IND503-2	31	2	0	3	0	0	1	0	0	0	10.5	0	0	0	0	0	0	0
IND503-4	1.916666667	1	0	3	0	0	1	0	0	0	10.2	0	0	0	0	0	0	0
IND503-5	0.75	1	0	3	0	0	3	0	0	0	10.1	0	0					99
IND504-1	32	2	0	3	0	0	1	0	0	0	13.2	0	0	0	0	0	0	0
IND504-3	13	1	0	3	0	0	1	0	0	0	13.1	0	0	0	0	0	0	0
IND504-4	1.583333333	1	0	3	0	0	1	0	0	0	9.9	0	0	0	0	0	0	0
IND505-1	28	2	0	3	0	1	1	0	0	0	10.1	0	0	1	0	0	0	1
IND505-3	3.75	2	0	3	0	0	1	0	0	0	12.2	0	0	0	0	0	0	0
IND506-1	70	1	0	3	1	0	1	0	0	0	13	0	0	0	0	0	0	0
IND506-2	67	2	0	3	0	0	1	0	0	0	12.7	0	0	0	0	0	0	0
IND507-1	33	1	0	3	0	0	1	2	1093.5	0	17.2	0	0	0	1	0	0	2
IND507-2	31	2	0	3	0	0	1	0	0	0	14.9	0	0	0	1	0	0	2
IND507-3	11	1	0	3	0	0	1	0	0	0	13.3	0	0	0	1	0	0	2
IND508-1	49	2	1	3	0	0	1	0	0	0	14.5	0	0	0	1	0	0	2
IND508-3	20	2	1	3	0	0	1	0	0	0	13.7	0	0	0	0	0	0	0
IND508-5	15	1	1	3	0	0	1	0	0	0	14	0	0	0	0	0	0	0
IND508-6	20	2	1	3	0	0	1	0	0	0	13	0	0	0	0	0	0	0
IND508-7	0.5	1	1	3	0	0	9	0	0	0	999	0	0					99
IND509-1	51	1	1	1	0	0	1	0	0	0	9.8	0	0	0	0	0	0	0
IND509-6	25	2	1	1	0	0	1	0	0	0	11.6	0	1	0	0	0	0	0
IND509-7	4	1	1	1	0	0	1	0	0	0	10.1	0	0	0	1	0	0	2
IND509-8	0.666666667	2	1	1	0	0	1	0	0	0	8.3	0	0					99
IND51-1	21	1	0	3	1	0	3	1	823.5	0	15.6	1	1	1	0	0	0	1
IND51-2	30	2	0	3	0	0	1	0	0	0	12.8	0	0	0	0	0	0	0
IND51-4	9	1	0	3	0	0	1	0	0	0	13	0	0	0	0	0	0	0
IND51-5	7	2	0	3	0	0	1	0	0	0	7.7	0	0	0	0	0	0	0
IND51-6	5.083333333	1	0	3	0	0	1	0	0	0	7.9	0	0	0	0	0	0	0
IND51-7	3	2	0	3	0	0	1	0	0	0	13.7	0	0					99
IND510-1	32	1	0	1	0	0	1	0	0	0	14.2	0	0	0	0	0	0	0
IND510-10	60	2	0	1	0	0	1	0	0	0	11.7	0	0	0	0	0	0	0
IND510-11	31	1	0	1	0	0	1	0	0	0	13.1	0	0	0	0	0	0	0
IND510-12	17	1	0	1	0	0	1	0	0	0	14.7	0	0	0	0	0	0	0
IND510-13	10	1	0	1	0	0	1	0	0	0	10.6	0	0	1	0	0	0	1
IND510-2	25	2	0	2	0	0	1	0	0	0	13.5	1	1	0	1	0	0	2
IND510-3	8	2	0	1	0	0	1	0	0	0	12.8	0	0	0	0	0	0	0
IND510-4	4	1	0	1	0	0	1	0	0	0	11.7	0	0	0	1	0	0	2
IND510-5	2	2	0	1	0	0	1	0	0	0	13.1	0	0	0	0	0	0	0
IND510-6	1	1	0	1	0	0	1	0	0	0	11.4	0	0	0	0	0	0	0
IND510-7	11	2	0	1	0	0	1	0	0	0	13.6	0	0	1	0	0	0	1
IND510-8	8	2	0	1	0	0	1	0	0	0	12.5	0	0	0	0	0	0	0
IND510-9	10	1	0	1	0	0	1	0	0	0	9.4	0	0					99
IND511-1	36	1	0	2	0	0	1	0	0	0	15	0	0	1	0	0	0	1
IND511-2	25	2	0	3	0	0	1	0	0	0	15.7	0	0	0	0	0	0	0
IND511-3	0.5	2	0	2	0	0	1	0	0	0	11.7	0	0	0	0	0	0	0
IND511-4	16	1	0	3	0	0	3	0	0	0	13.8	0	0	0	0	0	0	0
IND512-1	28	2	0	3	0	0	1	0	0	0	14.7	0	0	0	0	0	0	0
IND512-3	7	1	0	3	0	0	1	2	75	0	9.6	0	0	0	1	0	0	2
IND512-4	1.666666667	1	0	3	1	0	1	2	5025	0	10.6	0	1	0	1	0	0	2
IND513-1	27	2	0	3	0	0	1	0	0	0	14.1	0	0	0	0	0	0	0
IND513-2	30	1	0	3	0	0	1	0	0	0	17.3	0	0	0	0	0	0	0
IND513-3	1.75	1	0	3	0	0	1	0	0	0	11.5	0	0	0	0	0	0	0
IND514-1	23	2	0	1	0	0	1	0	0	0	12.1	0	0	0	0	0	1	4
IND514-6	58	1	0	1	0	0	1	0	0	0	15	0	0	0	0	0	0	0
IND515-1	29	1	0	1	0	0	1	0	0	0	14.1	0	0	0	0	0	0	0
IND515-2	33	2	0	2	0	0	1	0	0	0	13.1	0	0	1	0	0	0	1
IND515-3	11	2	0	1	0	0	1	0	0	0	14.6	0	0	1	0	0	0	1
IND515-4	9	2	0	1	0	0	1	1	1500	0	9.7	0	0	1	1	0	0	5
IND515-5	4	2	0	1	0	0	1	0	0	0	11.8	0	0	0	1	0	0	2
IND516-1	56	1	0	3	0	0	1	0	0	0	16.8	0	0	1	0	0	0	1
IND516-3	35	1	0	3	1	0	1	2	1312.5	112.5	13	0	0	0	1	0	0	2
IND516-4	46	1	0	3	0	0	1	0	0	0	14.1	0	0	0	0	0	0	0
IND517-1	52	2	0	3	0	0	1	1	2964	0	15.1	0	0	1	0	0	0	1
IND517-2	22	2	1	3	0	1	1	0	0	0	10.2	0	0	0	0	0	0	0
IND518-1	32	2	1	3	0	0	1	0	0	0	12.1	0	0	1	0	0	0	1
IND518-3	2.166666667	1	1	3	0	0	1	0	0	0	14.8	0	0					99
IND519-1	41	1	1	1	0	0	1	0	0	0	9.6	0	0	1	0	0	0	1
IND519-2	26	2	1	1	0	0	1	0	0	0	9.9	0	0	0	0	0	0	0
IND519-3	11	2	1	1	0	0	1	0	0	0	9.1	0	0	0	0	0	0	0
IND519-4	7	2	1	1	0	0	1	0	0	0	9.2	0	0	1	0	0	0	1
IND519-5	4	2	1	1	0	0	1	0	0	0	10	0	0	1	0	0	0	1
IND519-6	4	2	1	1	0	0	1	2	450	0	9.3	0	0	0	1	0	0	2
IND519-7	9	2	1	1	0	0	1	0	0	0	8.4	0	0	1	0	0	0	1
IND519-8	0.666666667	1	1	1	0	0	1	0	0	0	10.3	0	0	0	1	0	0	2
IND52-1	35	2	0	3	0	0	1	0	0	0	15.3	0	0	1	0	0	0	1
IND52-3	11	1	0	3	0	0	1	0	0	0	13.8	0	0	0	0	0	0	0
IND52-6	2.416666667	1	0	3	0	0	1	0	0	0	13.1	0	0	0	0	0	0	0
IND520-1	28	2	0	1	0	0	1	0	0	0	11.5	0	0	0	0	0	0	0
IND520-3	0.666666667	1	0	3	0	0	1	2	26376	0	13	0	0					99
IND521-1	29	2	0	1	0	0	1	0	0	0	10	0	0	1	0	0	0	1
IND521-3	13	1	0	1	0	0	1	0	0	0	9.1	0	0	1	0	0	0	1
IND521-4	10	1	0	1	0	0	1	0	0	0	7.1	0	0	0	1	0	0	2
IND521-5	9	2	0	1	0	0	1	0	0	0	8.1	0	0	0	0	0	0	0
IND522-1	22	2	0	1	0	0	1	0	0	0	12	0	0	0	0	0	0	0
IND522-3	8	2	0	1	0	0	1	0	0	0	9.2	0	0	1	1	0	0	5
IND522-4	6	2	0	1	0	0	1	0	0	0	8.6	0	0	0	1	0	0	2
IND522-5	4	2	0	1	0	0	1	2	262.5	0	9.7	0	0	0	1	0	0	2
IND523-1	43	2	0	2	0	0	1	0	0	0	12.5	0	0	0	0	0	0	0
IND523-4	21	2	0	3	0	0	1	0	0	0	12.9	0	0	0	1	0	0	2
IND523-5	18	1	0	3	0	0	1	0	0	0	14.3	0	0	0	0	0	0	0
IND523-6	3.75	2	0	3	0	0	1	0	0	0	11.7	0	0	0	0	0	0	0
IND523-8	2	2	0	3	0	0	1	0	0	0	11.6	0	0	0	0	0	0	0
IND524-1	56	1	0	3	0	0	1	0	0	0	16	0	0	0	1	0	0	2
IND524-2	63	2	0	3	0	0	1	0	0	0	16.3	0	0	0	0	0	0	0
IND524-3	22	2	0	3	0	0	1	0	0	0	13.6	0	0	0	0	0	0	0
IND525-1	32	2	0	3	0	0	2	0	0	0	14.3	0	0	0	0	0	0	0
IND525-3	1.166666667	1	0	2	0	0	3	0	0	0	11.1	0	0	0	0	0	0	0
IND526-1	49	2	0	3	1	0	1	1	5406	0	9.9	1	1	1	0	0	0	1
IND526-3	53	2	0	3	0	0	1	0	0	0	14.8	0	0	0	1	0	0	2
IND526-5	20	2	0	3	0	1	1	1	1650	0	12.1	0	0	1	0	0	0	1
IND527-1	49	2	0	2	0	0	1	1	360	0	13.9	0	0	1	1	0	0	5
IND527-3	25	2	0	2	0	0	1	0	0	0	13.5	0	0	0	0	0	0	0
IND527-4	44	2	0	2	0	0	1	0	0	0	13	0	0	0	0	0	0	0
IND527-5	43	1	0	2	0	0	1	0	0	0	13.3	0	0	0	0	0	0	0
IND527-6	19	2	0	2	0	0	1	0	0	0	13.5	0	0	0	0	0	0	0
IND527-7	19	2	0	2	0	0	1	0	0	0	12.7	0	0	0	0	0	0	0
IND528-1	25	1	0	3	0	0	1	0	0	0	15.2	0	0	0	0	0	0	0
IND528-3	42	2	0	3	0	0	1	0	0	0	13.8	0	0	0	0	0	0	0
IND529-1	36	2	0	2	0	0	1	1	121.5	0	10	0	0	1	0	0	0	1
IND529-4	18	2	0	2	0	1	1	5	712.5	0	8.5	0	0	1	0	0	0	1
IND529-5	17	1	0	2	0	0	1	4	750	0	10.8	0	0	1	0	0	1	5
IND529-6	10	1	0	2	0	0	1	0	0	0	9.8	0	0	0	0	0	1	4
IND529-7	7	1	0	2	0	0	1	1	1050	0	10.4	0	0	1	0	0	0	1
IND529-8	3	1	0	2	0	0	1	0	0	0	10.4	0	0	0	1	0	0	2
IND529-9	62	2	0	2	0	0	1	1	112.5	75	9.9	0	0	1	0	0	0	1
IND53-1	40	2	0	3	0	0	1	0	0	0	17.1	0	0	0	0	0	0	0
IND53-2	8	2	0	3	0	0	1	0	0	0	15.4	0	0	0	0	0	0	0
IND530-1	59	1	0	3	0	0	1	0	0	0	14.1	0	0	1	0	0	0	1
IND530-2	55	2	0	2	0	0	1	0	0	0	16	0	0	0	1	0	0	2
IND530-3	27	2	0	3	0	0	1	0	0	0	14.7	0	0	0	0	0	0	0
IND530-4	2.333333333	1	0	3	0	0	1	0	0	0	12.1	0	0	0	0	0	0	0
IND530-5	18	1	0	3	0	0	1	1	2100	0	19.5	0	0	1	0	0	0	1
IND531-1	56	1	0	3	1	0	1	0	0	0	13.2	0	0	0	0	0	0	0
IND531-2	46	2	0	3	0	0	1	0	0	0	12.1	0	0	0	0	0	0	0
IND532-1	49	2	0	3	0	0	1	0	0	0	12.6	0	0	0	0	0	0	0
IND532-2	23	2	1	3	0	0	1	1	1612.5	0	12.6	0	0	1	0	0	0	1
IND532-3	0.916666667	2	1	3	0	0	1	0	0	0	10.3	0	0	0	0	0	0	0
IND532-4	28	1	0	3	0	0	1	0	0	0	16.2	0	0	0	1	0	0	2
IND533-1	28	2	0	3	0	0	1	0	0	0	12.5	0	0	0	0	0	0	0
IND533-2	21	2	1	3	0	0	1	0	0	0	10.7	0	0	0	1	0	0	2
IND533-3	48	2	0	3	0	0	1	0	0	0	13.2	0	0	0	0	0	0	0
IND534-1	48	2	0	2	0	0	1	0	0	0	12.2	0	0	0	0	0	0	0
IND534-4	13	2	0	2	0	0	1	0	0	0	12.5	0	0	1	0	0	0	1
IND534-7	26	2	0	3	0	0	1	0	0	0	14.1	0	0	0	0	0	0	0
IND534-8	1.416666667	1	0	2	0	0	1	0	0	0	12.5	0	0	0	0	0	0	0
IND535-1	28	2	0	3	0	0	1	2	4840	0	11.5	0	0	0	1	0	0	2
IND535-2	36	1	0	3	0	0	1	0	0	0	16.6	0	0	0	0	0	0	0
IND535-4	52	2	1	3	0	0	1	0	0	0	14.3	0	0	0	0	0	0	0
IND535-6	11	1	0	3	0	0	1	0	0	0	13.7	0	0	0	1	0	0	2
IND535-7	23	1	0	3	0	0	1	0	0	0	15.1	0	0	0	1	0	0	2
IND536-1	47	1	0	3	0	0	1	0	0	0	999	0	0					99
IND536-2	38	2	0	3	0	0	1	0	0	0	14.4	0	0	0	0	0	0	0
IND537-1	24	1	1	3	0	0	1	0	0	0	16.5	0	0	0	1	0	0	2
IND537-2	25	2	1	3	1	0	1	0	0	0	12	0	0	0	0	0	0	0
IND537-3	2.75	1	1	3	0	0	3	0	0	0	8.4	0	0	0	0	0	0	0
IND537-4	0.75	2	1	3	0	0	1	0	0	0	13.8	0	0	0	0	0	0	0
IND538-1	42	1	1	2	0	0	1	1	270	0	13.3	0	0	1	0	0	0	1
IND538-2	42	2	1	2	0	0	1	0	0	0	10.3	0	0	1	1	0	0	5
IND538-3	11	1	1	2	0	0	1	0	0	0	8.6	0	0	0	0	0	1	4
IND538-4	33	1	1	2	0	0	1	0	0	0	11.3	0	0	0	0	0	1	4
IND538-5	29	2	1	2	0	1	1	0	0	0	9	0	0	0	0	0	0	0
IND538-6	6	1	1	2	0	0	1	0	0	0	7.8	0	0	0	0	0	0	0
IND538-7	7	2	1	2	0	0	1	0	0	0	10.6	0	0	0	1	0	0	2
IND539-1	31	1	0	2	0	0	1	0	0	0	13.9	0	0	0	0	0	0	0
IND539-2	22	2	0	2	0	0	1	0	0	0	10	0	0	1	0	0	0	1
IND539-3	6	2	0	2	0	0	1	0	0	0	9.8	0	0	0	1	0	0	2
IND539-4	3	1	0	2	0	0	1	1	18187.5	0	6.3	1	1	1	0	0	0	1
IND539-5	2	2	0	2	0	0	1	0	0	0	8	0	0	0	1	0	0	2
IND539-6	0.25	1	0	2	0	0	1	2	600	0	9	0	0	0	1	0	0	2
IND54-1	20	2	0	1	0	0	1	0	0	0	12.8	0	0	0	1	0	0	2
IND54-3	6	2	0	1	0	0	1	0	0	0	10.7	0	0	0	0	0	0	0
IND54-4	28	2	0	1	0	0	1	0	0	0	11.5	0	0	0	0	0	0	0
IND54-5	0.25	2	0	1	0	0	1	0	0	0	10.1	0	0	0	0	0	0	0
IND540-1	32	1	1	3	0	0	1	0	0	0	16.2	0	0	0	0	0	0	0
IND540-2	28	2	1	3	0	0	1	0	0	0	12.8	0	0	0	0	0	0	0
IND540-3	4	2	1	3	0	0	1	0	0	0	8.6	0	0					99
IND540-4	2	2	1	3	0	0	1	0	0	0	10.7	0	0	0	0	0	0	0
IND541-1	46	2	0	3	0	0	1	0	0	0	11.4	0	0	0	0	0	0	0
IND541-3	33	2	0	3	0	0	1	0	0	0	15.1	0	0	0	0	0	0	0
IND542-1	24	1	0	3	0	0	1	0	0	0	15.3	0	0	0	0	0	0	0
IND542-3	44	2	0	3	1	0	1	0	0	0	12.4	0	0	0	0	0	0	0
IND542-4	25	1	0	3	0	0	1	0	0	0	15.7	0	0	0	0	0	0	0
IND543-1	56	1	0	3	0	0	1	0	0	0	14.8	0	0	0	1	0	0	2
IND543-3	22	1	0	3	0	0	1	0	0	0	14.9	0	0	1	0	0	0	1
IND544-1	27	1	1	1	0	0	1	0	0	0	15.9	0	0	0	0	0	0	0
IND544-3	40	2	1	2	0	0	1	0	0	0	11.3	0	0	1	0	0	0	1
IND545-1	29	2	0	3	1	0	1	0	0	0	11.6	0	0	1	0	0	0	1
IND545-2	36	1	0	3	0	0	1	0	0	0	14.8	0	0	0	1	0	0	2
IND545-3	10	2	0	3	0	0	1	1	300	0	12.3	0	0	0	1	0	0	2
IND545-4	17	1	0	3	0	0	1	0	0	0	14.3	0	0	1	0	0	0	1
IND545-5	15	1	0	3	0	0	1	4	2250	0	14.4	0	0	1	0	0	0	1
IND546-1	28	1	0	3	0	0	1	0	0	0	15.2	0	0	0	0	0	0	0
IND546-4	35	2	1	3	0	1	1	0	0	0	17.6	0	0	0	0	0	0	0
IND547-1	53	2	1	3	0	0	1	0	0	0	13.5	0	0	0	0	0	0	0
IND548-1	38	2	0	3	1	0	1	0	0	0	11.1	0	0	0	0	0	0	0
IND548-3	17	2	0	3	0	0	1	0	0	0	12.4	0	0	1	0	0	0	1
IND549-1	28	2	0	3	0	0	1	0	0	0	10.4	0	0	0	0	0	0	0
IND549-3	55	2	0	3	0	0	1	0	0	0	16.7	0	0	0	0	0	0	0
IND549-4	18	2	0	3	0	0	1	0	0	0	11.4	0	0	0	0	0	0	0
IND549-5	8	2	0	3	0	0	1	0	0	0	12.4	0	0	0	1	0	0	2
IND549-7	0.583333333	2	0	3	0	0	1	0	0	0	10.6	0	0	0	0	0	0	0
IND55-1	23	2	0	3	0	0	1	0	0	0	12.9	0	0	0	0	0	0	0
IND55-3	3.333333333	1	0	3	0	0	1	0	0	0	12.9	0	0	0	0	0	0	0
IND550-1	27	2	0	3	0	0	1	0	0	0	14.4	0	0	0	0	0	0	0
IND550-2	48	2	0	3	0	0	1	0	0	0	13.6	0	0	0	0	0	0	0
IND550-3	25	2	0	3	0	0	1	0	0	0	15.5	0	0	0	0	0	0	0
IND550-4	17	1	0	3	0	0	1	2	187.5	0	14.5	0	0	1	0	0	0	1
IND550-5	13	2	0	3	0	0	1	1	2400	0	9.8	0	0	1	0	0	0	1
IND551-1	32	2	0	3	0	0	1	0	0	0	15	0	0	0	0	0	0	0
IND551-4	9	1	0	3	0	0	1	0	0	0	14.6	0	0	0	0	0	0	0
IND551-5	2	2	0	3	0	0	1	0	0	0	12.2	0	0	0	0	0	0	0
IND551-6	73	1	0	3	0	0	1	0	0	0	16.2	0	0	0	0	0	0	0
IND551-7	57	2	0	3	0	0	1	0	0	0	16.2	0	0	0	0	0	0	0
IND552-1	28	2	1	3	0	0	1	0	0	0	11.2	0	0	0	0	0	0	0
IND552-3	9	2	1	3	1	0	1	0	0	0	19.6	0	0	1	0	0	0	1
IND552-4	4.75	1	1	3	0	0	1	0	0	0	12.4	0	0	0	0	0	0	0
IND553-1	53	1	0	2	0	0	1	0	0	0	11.4	0	0	1	0	0	0	1
IND553-2	36	2	0	3	0	0	1	0	0	0	15.7	0	0	0	0	0	0	0
IND553-6	29	1	0	2	0	0	1	0	0	0	16.8	0	0	1	0	0	0	1
IND554-1	43	2	0	3	0	0	1	0	0	0	14.3	0	0	1	0	0	0	1
IND554-3	23	2	0	3	0	0	1	2	375	0	14.7	0	0	0	1	0	0	2
IND554-4	1.416666667	1	0	2	0	0	1	0	0	0	13.1	0	0	0	1	0	0	2
IND554-5	67	2	0	3	0	0	1	0	0	0	11.5	0	0	0	0	0	0	0
IND555-1	40	1	0	2	0	0	1	0	0	0	14	0	0	0	0	0	0	0
IND555-2	38	2	0	2	0	0	1	0	0	0	11.7	0	0	0	1	0	0	2
IND555-3	11	1	0	2	0	0	1	2	225	0	13.8	0	0	1	1	0	0	5
IND555-4	3	2	0	2	0	0	1	0	0	0	6.5	0	0	0	0	0	0	0
IND556-1	57	1	0	3	0	0	1	0	0	0	12.3	0	0	0	0	0	0	0
IND556-2	38	2	0	3	0	1	1	0	0	0	11.3	0	0	0	0	0	0	0
IND556-3	26	2	0	3	0	0	1	0	0	0	11.1	0	0	1	0	0	0	1
IND557-1	26	2	0	3	0	0	1	1	219	36.5	12	0	0	1	1	0	0	5
IND557-3	2.583333333	2	0	3	1	0	1	0	0	0	12.3	0	0	0	0	0	0	0
IND557-4	57	2	0	3	0	0	1	1	2700	0	13	0	0	1	0	0	0	1
IND558-1	68	1	1	3	0	0	1	0	0	0	14.5	0	0	0	0	0	0	0
IND558-2	60	2	1	3	0	0	1	0	0	0	13.2	0	0	0	0	0	0	0
IND559-1	60	1	0	2	0	0	1	0	0	0	15.2	0	0	0	0	0	0	0
IND559-3	34	2	0	2	0	0	1	0	0	0	12.7	0	0	0	1	0	0	2
IND559-4	26	1	0	2	0	0	1	0	0	0	9.1	0	0	1	0	0	0	1
IND559-5	11	2	0	2	0	0	1	0	0	0	12.7	0	0	0	0	0	0	0
IND559-6	14	1	0	2	0	0	1	0	0	0	14.5	0	0	0	0	0	0	0
IND559-7	6	2	0	2	0	0	1	0	0	0	11.4	0	0	0	1	0	0	2
IND559-8	3	2	0	2	0	0	1	0	0	0	10	0	0	0	0	0	0	0
IND559-9	2	2	0	2	0	0	1	0	0	0	11	0	0	0	1	0	0	2
IND56-1	30	2	0	3	0	0	1	0	0	0	12.1	0	0	0	0	0	0	0
IND56-3	3	1	0	3	0	0	1	0	0	0	12.6	0	0	0	0	0	0	0
IND560-1	33	2	0	3	0	0	1	0	0	0	12.4	0	0	0	0	0	0	0
IND560-4	8	1	0	3	0	0	1	0	0	0	10.6	0	0	0	0	0	0	0
IND561-1	63	1	0	3	0	0	1	0	0	0	17.2	0	0	0	0	0	0	0
IND562-1	29	2	1	3	0	0	1	0	0	0	13.8	0	0	0	0	0	0	0
IND562-2	32	1	1	3	0	0	1	0	0	0	16.9	0	0	0	0	0	0	0
IND563-1	39	1	1	3	1	0	1	0	0	0	9	0	0	0	0	0	0	0
IND563-2	16	2	1	3	0	0	1	0	0	0	10.1	0	0	0	0	0	0	0
IND563-3	60	2	1	3	0	0	1	0	0	0	17.4	0	0	0	0	0	0	0
IND564-1	37	1	0	3	1	0	1	0	0	0	13	0	1	1	0	0	0	1
IND564-2	35	2	0	3	0	0	1	0	0	0	16.7	0	0	0	1	0	0	2
IND564-3	13	1	0	3	0	0	1	2	75	0	13.4	0	0	0	1	0	0	2
IND565-1	50	1	0	2	0	0	1	0	0	0	15.1	0	0	0	0	0	0	0
IND565-2	44	2	0	2	0	0	1	0	0	0	13.6	0	0	0	1	0	0	2
IND565-3	19	2	0	2	0	0	1	0	0	0	11.5	0	0	0	0	0	0	0
IND565-4	17	1	0	2	0	0	1	0	0	0	14.3	0	0	0	0	0	0	0
IND565-5	9	2	0	2	0	0	1	0	0	0	10.8	0	0	0	1	0	0	2
IND565-6	8	2	0	2	0	0	1	2	225	0	10	0	0					99
IND565-7	2	1	0	2	0	0	1	0	0	0	11.7	0	0	0	0	0	0	0
IND565-8	1.166666667	2	0	2	0	0	1	0	0	0	8.3	0	0	0	0	0	0	0
IND566-1	36	1	1	2	0	0	1	4	147.5	0	13.6	0	0	1	1	0	0	5
IND566-4	12	1	1	2	0	0	1	0	0	0	11.5	0	0	0	0	0	0	0
IND566-5	1.25	2	1	2	0	0	1	2	300	0	12.1	0	0	1	1	0	0	5
IND567-1	31	1	0	3	0	0	1	0	0	0	17.5	0	0	0	0	0	0	0
IND567-2	30	2	0	3	0	0	1	0	0	0	15	0	0	0	1	0	0	2
IND568-1	68	1	1	3	0	0	1	1	236	0	11.6	0	0	1	0	0	0	1
IND568-2	63	2	1	3	0	0	1	0	0	0	13.8	0	0	0	0	0	0	0
IND568-4	30	1	1	3	0	0	1	0	0	0	14.6	0	0	0	1	0	0	2
IND568-5	24	2	1	3	0	0	1	2	572	0	12	0	0	0	1	0	0	2
IND569-1	32	2	1	2	0	0	1	4	65	0	9.2	0	0	1	0	0	0	1
IND569-3	6	1	1	2	0	0	1	4	222	0	10.3	0	0	0	1	0	1	5
IND57-1	25	2	1	3	0	0	1	0	0	0	5.6	0	0	0	0	0	0	0
IND57-3	2	2	1	3	0	0	1	0	0	0	11.8	0	0	0	0	0	0	0
IND57-4	0.25	1	1	3	0	0	9	0	0	0	999	0	0					99
IND570-1	33	2	0	3	0	0	1	2	92	0	12.3	0	0	0	1	0	0	2
IND570-3	12	2	0	3	0	0	1	0	0	0	13.1	0	0	0	1	0	0	2
IND571-1	54	2	0	3	0	0	1	0	0	0	12.4	0	0	0	0	0	0	0
IND571-2	32	1	0	3	0	0	1	2	262.5	0	14	0	0	1	0	0	1	5
IND571-3	30	2	0	3	0	0	1	0	0	0	11.5	0	0					99
IND571-4	2.5	1	0	3	0	0	1	2	7050	0	11	0	0	0	1	0	0	2
IND571-5	42	2	0	3	0	0	1	0	0	0	13.9	0	0	0	1	0	0	2
IND572-1	55	2	1	3	0	0	1	0	0	0	13.1	0	0	0	0	0	0	0
IND572-3	30	2	1	3	0	0	1	0	0	0	19.9	0	0	0	0	0	0	0
IND572-6	4.5	2	1	3	0	0	1	0	0	0	10.7	0	0	0	0	0	0	0
IND572-7	2	2	1	3	0	0	1	0	0	0	9.8	0	0	0	0	0	0	0
IND573-1	38	2	0	3	0	0	1	0	0	0	13.3	0	0	0	0	0	0	0
IND573-3	22	1	0	3	0	0	1	1	600	0	16.3	0	0	1	1	0	0	5
IND574-1	28	1	1	3	0	0	1	0	0	0	15.3	0	0	0	1	0	0	2
IND574-2	23	2	1	3	0	0	1	0	0	0	12.7	0	0	0	0	0	0	0
IND575-1	59	1	1	3	0	0	1	0	0	0	12.2	0	0	0	0	0	0	0
IND576-1	47	1	0	2	0	0	1	0	0	0	14.1	0	0	0	0	0	0	0
IND576-2	40	2	0	2	0	0	1	0	0	0	11.2	0	0	0	0	0	0	0
IND576-3	13	1	0	2	0	0	1	0	0	0	13.7	0	0	0	1	0	0	2
IND576-4	12	1	0	2	0	0	1	0	0	0	13.7	0	0	0	0	0	0	0
IND576-5	10	2	0	2	0	0	1	0	0	0	13.3	0	0	0	0	0	0	0
IND576-6	0.416666667	2	0	2	0	0	1	0	0	0	10.6	0	0	0	0	0	0	0
IND577-1	48	2	0	3	0	0	1	0	0	0	12.6	0	0	0	0	0	0	0
IND577-2	28	1	0	3	0	0	1	0	0	0	15.9	0	0	0	0	0	0	0
IND577-3	33	2	0	3	0	1	1	0	0	0	10.4	0	0	0	0	0	0	0
IND578-1	49	2	0	3	0	0	1	0	0	0	13	0	0	0	0	0	0	0
IND578-3	20	2	0	3	0	1	1	0	0	0	6.5	0	0	0	0	0	0	0
IND578-4	15	1	0	3	0	0	1	0	0	0	13.4	0	0	1	0	0	0	1
IND578-5	4	2	0	3	0	0	1	0	0	0	14.7	0	0	0	1	0	0	2
IND579-1	39	1	0	2	0	0	1	0	0	0	15.6	0	0	0	0	0	0	0
IND579-2	43	2	0	2	0	0	1	0	0	0	15	0	0	0	1	0	0	2
IND579-3	20	1	0	2	0	0	1	0	0	0	17.9	0	0	0	0	0	0	0
IND58-1	44	2	0	3	0	0	1	2	504	0	13.1	0	0	0	1	0	0	2
IND58-3	6	1	0	3	1	0	1	0	0	0	12.6	0	1	0	0	0	0	0
IND580-1	40	1	0	3	0	0	1	0	0	0	15	0	0	0	0	0	0	0
IND580-2	35	2	0	3	0	0	1	0	0	0	13	0	0	0	0	0	0	0
IND580-3	65	1	0	3	0	0	1	2	150	0	14	0	0	0	1	0	0	2
IND580-4	55	2	0	3	0	0	1	0	0	0	13.2	0	0	0	0	0	0	0
IND580-5	3	2	0	3	0	0	1	0	0	0	11.4	0	0	0	0	0	0	0
IND581-1	29	2	0	2	0	0	1	0	0	0	9	0	0	0	0	0	0	0
IND581-2	8	1	0	2	0	0	3	0	0	0	11.8	0	0	0	0	0	0	0
IND581-3	5	2	0	2	0	0	2	0	0	0	11.2	0	0	0	0	0	0	0
IND581-4	1.416666667	2	0	2	0	0	1	0	0	0	10.8	0	0	0	0	0	0	0
IND582-1	34	2	0	3	0	0	1	0	0	0	12.5	0	0	0	0	0	0	0
IND582-2	65	2	0	3	0	0	2	0	0	0	13.4	0	0	0	0	0	0	0
IND582-3	1.416666667	1	0	3	0	0	1	0	0	0	14		0					99
IND583-1	25	1	0	3	0	0	1	0	0	0	14.7	0	0	0	0	0	0	0
IND583-2	42	2	0	3	0	0	1	0	0	0	13.3	0	0	0	0	0	0	0
IND584-1	32	1	0	3	0	0	1	0	0	0	17.5	0	0	0	0	0	0	0
IND584-2	65	1	1	3	0	0	1	0	0	0	11.6	0	0	0	0	0	0	0
IND584-3	62	2	1	3	0	0	1	0	0	0	14	0	0	0	0	0	0	0
IND584-4	40	2	1	3	0	0	1	0	0	0	11.1	0	0	0	0	0	0	0
IND585-1	42	2	0	3	0	0	1	0	0	0	14.3	0	0	0	0	0	0	0
IND585-2	24	2	0	3	0	0	1	0	0	0	15.9	0	0	0	0	0	0	0
IND585-3	54	1	0	3	0	0	1	0	0	0	15.9	0	0	0	0	0	0	0
IND586-1	28	2	0	3	0	0	1	0	0	0	12.9	0	0	0	0	0	0	0
IND586-4	4.5	1	0	3	0	0	1	0	0	0	11.7	0	0	0	0	0	0	0
IND586-5	2.5	1	0	3	0	0	1	0	0	0	11.9	0	0	0	0	0	0	0
IND587-1	40	1	0	3	0	0	1	0	0	0	16.3	0	0	0	0	0	0	0
IND587-2	31	2	0	3	1	0	1	0	0	0	12.3	0	0	0	0	0	0	0
IND587-3	4	1	0	3	0	0	1	0	0	0	11.9	0	0					99
IND587-4	2	1	0	3	0	0	1	0	0	0	11.5	0	0	0	0	0	0	0
IND588-1	43	1	0	3	0	0	1	0	0	0	12.4	0	0	0	0	0	0	0
IND588-2	32	2	0	3	0	0	1	0	0	0	13.7	0	0	0	0	0	0	0
IND588-3	15	1	0	3	0	0	1	0	0	0	14.4	0	0	0	1	0	0	2
IND588-4	7.5	2	0	3	0	0	1	0	0	0	12.7	0	0	0	1	0	0	2
IND588-5	0.75	1	0	3	1	0	1	0	0	0	11.1	0	0	0	0	0	0	0
IND588-6	27	1	0	3	0	0	1	0	0	0	17.6	0	0	0	0	0	0	0
IND589-1	62	1	1	3	0	0	1	0	0	0	16.3	0	0	0	0	0	0	0
IND589-2	59	2	1	3	0	0	1	0	0	0	15.4	0	0	0	0	0	0	0
IND59-1	35	2	0	3	0	0	1	0	0	0	13	0	0	0	0	0	0	0
IND59-5	7	1	0	3	0	0	1	2	210	0	11.6	1	1					99
IND59-6	5	1	0	3	0	0	1	0	0	0	12.7	0	0					99
IND590-1	27	1	0	3	0	0	1	0	0	0	16.3	0	0	0	0	0	0	0
IND590-2	22	2	0	3	0	0	1	0	0	0	13	0	0	0	0	0	0	0
IND590-4	57	2	0	2	0	0	1	0	0	0	15.5	0	0	0	0	0	0	0
IND590-5	13	2	0	3	0	0	1	2	75	0	14.2	0	0	0	1	0	0	2
IND590-6	20	1	0	3	0	0	1	1	1275	150	14.4	0	0	0	1	0	0	2
IND591-1	37	2	0	3	0	0	1	0	0	0	12	0	0	0	1	0	0	2
IND592-1	25	2	0	3	0	0	1	0	0	0	14.7	0	0	0	0	0	0	0
IND592-2	4	1	0	3	0	0	1	0	0	0	11.6	0	0	0	0	0	0	0
IND593-1	31	1	1	3	0	0	1	0	0	0	14.4	0	0	1	0	0	0	1
IND593-2	30	2	1	3	0	0	1	0	0	0	13.1	0	0	0	0	0	0	0
IND593-3	3.5	2	1	3	0	0	1	0	0	0	12.8	0	0					99
IND594-1	39	1	1	3	0	0	2	0	0	0	16.7	0	0					99
IND594-3	5	1	1	3	0	0	1	0	0	0	10.9	0	0	1	0	0	0	1
IND595-1	20	1	1	2	0	0	1	0	0	0	8.7	0	0	0	0	0	0	0
IND595-2	16	2	1	2	0	1	1	0	0	0	7.7	0	0	1	0	0	0	1
IND595-3	47	1	1	2	0	0	1	0	0	0	13.9	0	0	0	0	0	0	0
IND595-4	10	2	1	2	0	0	1	0	0	0	9.4	0	0	0	1	0	0	2
IND595-5	7	2	1	2	0	0	1	0	0	0	11.1	0	0	1	0	0	0	1
IND596-1	55	1	0	3	0	0	1	0	0	0	15.9	0	0	0	0	0	0	0
IND596-2	40	2	0	3	0	0	1	0	0	0	14.3	0	0	0	0	0	0	0
IND596-3	21	1	0	3	0	0	1	0	0	0	17.6	0	0	1	1	0	1	5
IND596-4	20	2	0	3	0	1	1	0	0	0	15.4	0	0	0	0	0	0	0
IND597-1	19	1	0	3	0	0	1	0	0	0	14.9	0	0	0	0	0	0	0
IND597-2	40	2	0	3	0	0	1	0	0	0	18.7	0	0	1	0	0	0	1
IND598-1	43	2	1	3	0	0	1	0	0	0	13.5	0	0	0	0	0	0	0
IND598-2	8	2	1	3	0	0	2	0	0	0	11.9	0	0					99
IND599-1	30	1	0	3	1	0	1	0	0	0	15.9	0	0	0	0	0	0	0
IND599-3	55	2	0	3	0	0	1	0	0	0	13.7	0	0	0	0	0	0	0
IND599-4	28	2	0	3	0	0	1	0	0	0	13.4	0	0	1	1	0	0	5
IND599-5	23	2	0	3	0	1	1	0	0	0	12.7	0	0	0	1	0	0	2
IND599-6	3.333333333	2	0	3	0	0	1	0	0	0	11.9	0	0					99
IND6-1	30	2	0	3	0	0	1	2	1344	0	12	0	0	0	1	0	0	2
IND6-2	10	2	0	3	0	0	1	2	4650	0	14.1	0	0					99
IND6-3	4	1	0	3	1	0	1	2	1650	37.5	10.3	0	0	0	1	0	0	2
IND60-1	29	2	0	3	0	0	1	0	0	0	16.1	0	0	0	0	0	0	0
IND60-3	12	1	0	2	0	0	3	0	0	90	12.1	0	0	1	0	0	0	1
IND60-4	11	1	0	2	0	0	3	0	0	0	12.9	0	0	0	1	0	0	2
IND600-1	53	1	1	3	0	0	1	0	0	0	15.9	0	0	0	0	0	0	0
IND600-2	45	2	1	3	0	0	1	0	0	0	18	0	0	0	0	0	0	0
IND601-1	40	1	0	3	0	0	1	0	0	0	15.7	0	0	0	0	0	0	0
IND601-2	34	2	0	3	0	0	1	0	0	0	14	0	0	0	0	0	0	0
IND601-4	8	1	0	3	0	0	1	0	0	0	10	0	0					99
IND601-5	1.5	2	0	3	0	0	1	0	0	0	13.9	0	0					99
IND602-1	37	1	0	1	0	0	1	0	0	0	8.6	0	0	0	0	0	0	0
IND602-2	33	2	0	1	0	0	1	0	0	0	7.9	0	0	0	0	0	0	0
IND602-3	4	1	0	1	1	0	1	0	0	0	6.2	0	0					99
IND602-4	1	1	0	1	0	0	1	0	0	0	9.4	0	0	0	0	0	0	0
IND603-1	26	2	0	1	0	0	1	0	0	0	8.9	0	0	1	0	0	0	1
IND603-3	5	2	0	1	1	0	1	0	0	0	11.4	0	0					99
IND603-4	1.5	2	0	1	0	0	1	0	0	0	12.2	0	0					99
IND604-1	53	1	0	3	1	0	1	0	0	0	9.8	0	0	0	0	0	0	0
IND604-2	48	2	0	3	0	0	1	0	0	0	13.7	0	0	0	1	0	0	2
IND605-1	21	1	0	3	1	0	3	0	0	0	11.1	0	0	0	0	0	0	0
IND605-2	22	2	0	3	0	0	1	0	0	0	14.4	0	0	0	0	0	0	0
IND605-3	0.333333333	2	0	3	0	0	1	0	0	0	12.1	0	0	0	0	0	0	0
IND606-1	38	2	0	3	1	1	1	0	0	0	14.7	0	1	0	0	0	0	0
IND606-2	21	2	0	3	0	0	1	0	0	0	15.2	0	0	0	1	0	0	2
IND606-3	12	1	0	3	0	0	1	0	0	0	13.4	0	0	0	0	0	0	0
IND606-4	3	1	0	3	0	0	1	0	0	0	12.1	0	0					99
IND607-1	39	1	1	2	0	0	1	0	0	0	15.1	0	0	0	0	0	0	0
IND607-2	65	2	0	2	0	0	1	0	0	0	11.8	0	0	1	0	0	0	1
IND607-3	2	1	1	2	0	0	1	0	0	0	999	0	0					99
IND608-1	26	1	0	3	0	0	1	0	0	0	13.3	0	0	0	0	0	0	0
IND608-2	46	2	0	3	0	0	1	0	0	0	14.3	0	0	0	0	0	0	0
IND608-3	19	1	0	3	0	0	1	0	0	0	16.5	0	0	0	0	0	0	0
IND609-1	28	1	0	3	0	0	1	0	0	0	12.5	0	0	1	0	0	0	1
IND609-2	22	2	0	2	0	0	1	0	0	0	13	0	0	1	0	0	0	1
IND609-3	5	2	0	3	0	0	1	0	0	0	10.3	0	0					99
IND609-4	5	2	0	3	0	0	1	0	0	0	11.3	0	0	0	0	0	0	0
IND61-1	45	1	0	1	0	0	1	0	0	0	15.5	0	0	0	0	0	0	0
IND61-2	37	2	0	1	0	0	1	0	0	0	15.1	0	0	0	0	0	1	4
IND61-3	15	2	0	1	0	0	1	0	0	0	11.7	0	0	0	0	0	0	0
IND61-4	12	2	0	1	0	0	1	0	0	0	13.9	0	0	0	1	0	0	2
IND61-5	4	1	0	1	0	0	1	0	0	0	12.2	0	0	0	0	0	0	0
[truncated: 797 more rows]
